# Supplementary material for: Allosteric coupling asymmetry mediates paradoxical activation of BRAF by type II inhibitors
Source: eLife. 2024 May 14;13:RP95481. doi: 10.7554/eLife.95481 (PMC11093583; doi:10.7554/eLife.95481)
Supplement: Figure 1—source data 1. [file elife-95481-fig1-data1.zip › Figure1_source data 1.xlsx]

## Sheet: Sheet1
b		BRAF concentration
	GDC0879 concentration (nM)	15 nM		37 nM		93 nM		232 nM		580 nM		1450 nM
	0.01	0.1704	0.1705	0.1627	0.1646	0.1613	0.1625	0.1661	0.1653	0.1692	0.1691	0.1755	0.1767
	13.1072	0.1688	0.1711	0.164	0.1639	0.1649	0.165	0.1691	0.1698	0.1738	0.1744	0.1791	0.1786
	32.768	0.1723	0.1714	0.1697	0.1675	0.1711	0.1726	0.1782	0.1788	0.1815	0.1799	0.1824	0.1834
	81.92	0.1765	0.1774	0.1803	0.1883	0.1955	0.1957	0.2022	0.2057	0.1998	0.1985	0.194	0.195
	204.8	0.195	0.1948	0.2093	0.211	0.2451	0.2439	0.2612	0.2628	0.249	0.253	0.2203	0.2222
	512	0.2201	0.2201	0.2492	0.2512	0.2996	0.299	0.3392	0.3383	0.3537	0.3524	0.2685	0.2855
	1280	0.244	0.2419	0.2769	0.2788	0.3329	0.3347	0.3804	0.3803	0.4165	0.4171	0.4148	0.419
	3200	0.256	0.2566	0.2921	0.293	0.35	0.3489	0.3968	0.3958	0.4339	0.4343	0.4622	0.4636
	8000	0.2631	0.2668	0.3009	0.302	0.3551	0.355	0.402	0.4008	0.4397	0.4392	0.4709	0.4684
	20000	0.2658	0.2649	0.3042	0.3061	0.3577	0.3572	0.4058	0.4046	0.4414	0.4402	0.4733	0.4722
	50000	0.2689	0.2661	0.3097	0.3078	0.3595	0.3608	0.405	0.406	0.4431	0.4404	0.4748	0.4736
	200000	0.2765	0.2776	0.3103	0.3109	0.3593	0.3609	0.4074	0.4095	0.4442	0.4427	0.477	0.4755
d
	KD dimer (nM)	62400	62400	62400
	1/2αKD dimer (nM)	337	1990	1110
	1/αβ KD dimer (nM)	20.8	59.6	35.3
e
	KD drug (nM)	387	312	293
	1/2α KD drug (nM)	2.09	9.93	5.21
	2/β KD drug (nM)	23.8	9.34	9.35
f
		GDC0879			Sorafenib			TAK632			AZ628			LY3009120			ponatinib			L779450			MLN2480			belvarafenib			SB590885			ZM33637			encorafenib			dabrafenib			vemurafenib
	alpha	92.5816	15.6784	28.1081	8501.36	2080	780	1890.91	364.486	262.185	6917.96	16082.5	15000	69026.5	10871.1	13624.5	6066.67	2706.42	20265.2	51.3762	76.6082	76.6551	728.745	990.037	1624.51	9767.69	12242.3	20060.5	28.2544	31.1856	29.6954	1196.24	932.692	1434.72	0.1473	0.26849	0.34296	0.51852	0.44413	0.65695	0.08421	0.03242	0.19039
	beta	32.4038	66.7785	62.8895	188.689	96.463	211.082	100.61	163.048	334.27	15.4983	1.83886	1.93488	0.97414	3.03704	1.31609	4.41826	9.41007	1.37321	65.861	60.6383	60.4211	23.0303	11.0759	10.0784	4.36406	2.17672	1.74341	23.8028	26.5753	29.1852	22.0118	20	20.8371	0.24972	0.09014	0.10224	0.26866	0.24027	0.24239	0.4426	0.44754	0.1421
g
		GDC0879			Sorafenib			TAK632			AZ628			LY3009120			ponatinib			L779450			MLN2480			belvarafenib			SB590885			ZM33637			encorafenib			dabrafenib			vemurafenib
	alpha/beta	2.85712	0.234782	0.446944	45.0549	3.74141	45.0549	18.7945	2.23546	0.784351	446.369	8745.88	7752.4	70859.1	3579.5	10352.2	1373.09	287.609	14757.5	0.780069	1.26336	1.26868	31.6429	89.3869	161.187	2238.21	5624.19	11506.5	1.18702	1.17348	1.01748	54.3452	46.6346	68.8542
h		[BRAF E586K] (nM)
	[encorafenib] (nM)	410	700	1750	3600	7800	18000
	200000	0.0916	0.0913	0.0951	0.1028	0.1194	0.1479
	50000	0.0962	0.0927	0.0955	0.1029	0.1192	0.147
	20000	0.0974	0.0954	0.0967	0.1031	0.1207	0.1483
	8000	0.0952	0.0948	0.096	0.1036	0.124	0.2159
	3200	0.0964	0.0948	0.0977	0.1148	0.1919	0.2401
	1280	0.0958	0.0952	0.1343	0.1768	0.2141	0.2511
	512	0.0991	0.1128	0.1508	0.185	0.2211	0.252
	205	0.116	0.1388	0.1702	0.195	0.2222	0.2516
	82	0.1319	0.1501	0.1735	0.1992	0.2227	0.2527
	32	0.1376	0.1538	0.1752	0.1977	0.2232	0.2539
	13	0.1408	0.154	0.1784	0.2004	0.2226	0.2521
	0.1	0.1434	0.1555	0.1782	0.1989	0.2247	0.2524
