# Supplementary material for: Allosteric coupling asymmetry mediates paradoxical activation of BRAF by type II inhibitors
Source: eLife. 2024 May 14;13:RP95481. doi: 10.7554/eLife.95481 (PMC11093583; doi:10.7554/eLife.95481)
Supplement: Figure 2—source data 1. [file elife-95481-fig2-data1.zip › Figure2_source data 1.xlsx]

## Sheet: Sheet1
a		BBD simulations (model prediction)
	[inhibitor] (nM)	LY3009120				tovorafenib				GDC0879					LY3009120								tovorafenib								GDC0879
	0.01	0	0	0		0	0	0		0	0	0		[inhibitor] (nM)	measured kinase activity turnover (s-1)							[inhibitor] (nM)	measured kinase activity turnover (s-1)							[inhibitor] (nM)	measured kinase activity turnover (s-1)
	1	0.993082	0.981005	0.986938		0.920345	0.930169	0.955039		0.164762	0.037103	0.066689		5000	5.65687e-06	4.02e-06	*	3.79e-06	2.74e-06	*		5000	2.06129e-05	5.07e-06	2.38e-05	1.41e-05	1.42e-05	6.83e-06		5000	4.60823e-05	6.61e-05	2.95e-05	6.66e-05	4.18e-05	5.4e-05
	5	4.96274	4.89562	4.93007		4.48562	4.59276	4.73731		0.786938	0.179655	0.318662		1500	*	*	*	4.17e-06	5.22e-06	*		1500	5.61812e-05	4.4e-05	4.63e-05	3.83e-05	3.41e-05	3.69e-05		1500	9.27513e-05	8.12e-05	5.96e-05	6.28e-05	7.02e-05	6.96e-05
	10	9.91787	9.76424	9.84697		8.66871	9.02566	9.36782		1.49093	0.34552	0.604052		750	7.28697e-06	5.09e-06	*	3.3e-06	*	9.55e-06		750	0.000103973	9.16e-05	8.38e-05	8.84e-05	6.56e-05	8.89e-05		750	9.84034e-05	8.22e-05	7.08e-05	8.46e-05	7.64e-05	7.38e-05
	20	19.7968	19.3904	19.6275		16.0676	17.3096	18.2158		2.697	0.640784	1.0937		375	1.0345e-05	5.02e-05	1.35e-06	2.82e-05	5.38e-06	0.000149		375	0.000248731	0.00024	0.000208	0.000241	0.000145	0.000209		375	9.17332e-05	9.25e-05	7.74e-05	7.64e-05	9.83e-05	9.6e-05
	30	29.6124	28.7934	29.3019		22.1377	24.6473	26.3298		3.68723	0.893928	1.4964		187.5	0.000775404	0.001972	0.000314	0.000725	0.000539	0.00087		187.5	0.000851743	0.000597	0.000547	0.000564	0.000475	0.000573		187.5	0.000104948	0.0001	8.51e-05	8.42e-05	9.78e-05	9.89e-05
	40	39.3193	37.8294	38.7987		26.9083	30.8636	33.4664		4.50574	1.11111	1.82964		93.75	0.00162476	0.002383	0.000952	0.001201	0.000721	0.000778		93.75	0.000838826	0.000624	0.000779	0.000491	0.000569	0.000704		93.75	9.3958e-05	8.89e-05	7.87e-05	7.06e-05	0.000101	0.000106
	50	48.8298	46.2572	47.9837		30.4724	35.8528	39.3994		5.18327	1.29719	2.10561		46.875	0.00151258	0.000619	0.000682	0.000477	0.000726	0.000532		46.875	0.000751989	0.000853	0.000627	0.000765	0.000506	0.000834		46.875	9.06717e-05	8.27e-05	6.79e-05	7.8e-05	0.000104	0.0001
	60	57.9664	53.7005	56.5967		32.9569	39.6	43.9808		5.7426	1.45609	2.33335		23.4375	0.00102373	0.000496	0.000507	0.000412	0.000638	0.000499		23.4375	0.000579744	0.000505	0.00043	0.000637	0.000398	0.000551		23.4375	7.71106e-05	6.49e-05	7.74e-05	7.02e-05	9.31e-05	9.05e-05
	70	66.3742	59.6662	64.1453		34.4996	42.175	47.1831		6.20141	1.5911	2.51988		11.7188	0.000652167	0.00036	0.000527	0.000301	0.00047	0.000249		11.7188	0.000352969	0.00035	0.000387	0.000375	0.000461	0.000346		11.7188	5.91819e-05	5.48e-05	7.46e-05	6.32e-05	6.94e-05	8.05e-05
	80	73.4553	63.713	69.8446		35.2349	43.7047	49.0967		6.57387	1.70499	2.67087		5.85938	0.000455486	0.00026	0.000294	0.000214	0.000326	0.000268		5.85938	0.00025518	0.000263	0.000265	0.000289	0.000232	0.000255		5.85938	6.32741e-05	5.88e-05	8.18e-05	6.19e-05	7.3e-05	7.16e-05
	90	78.6204	65.7132	72.9341		35.2874	44.3432	49.8897		6.8717	1.80016	2.79102		2.92969	0.000288741	0.000173	0.000223	0.000157	0.000202	0.000197		2.92969	0.00013751	0.000191	0.000242	0.000212	0.000208	0.000189		2.92969	5.99796e-05	6.54e-05	7.41e-05	6.89e-05	6.49e-05	6.79e-05
	100	81.8544	65.9227	73.3566		34.7696	44.2481	49.7615		7.10476	1.87872	2.88429		0.1	8.46333e-05	5.25e-05	8.13e-05	5.35e-05	6.53e-05	6.5e-05		0.1	8.08681e-05	8.55e-05	7.55e-05	8.96e-05	7.82e-05	0.0001		0.1	6.52771e-05	6.52e-05	9.28e-05	6.44e-05	6.33e-05	7.62e-05
	110	83.6726	64.7884	71.7784		33.783	43.5672	48.9085		7.28151	1.94252	2.95412
	120	84.6055	62.7441	68.9724		32.4195	42.433	47.5077		7.40929	1.99321	3.00352			*values that could not be determined from interpolation from a standard curve. For raw FRET values see source data for supplementary figure 10.
	130	85.0006	60.1296	65.4992		30.7638	40.9608	45.7108		7.49453	2.03228	3.03513
	140	85.0608	57.1909	61.7142		28.895	39.2498	43.6453		7.54291	2.06107	3.0513
	150	84.9042	54.1008	57.8388		26.888	37.3842	41.416		7.55947	2.08077	3.05416
	160	84.6023	50.9803	54.0128		24.8133	35.4345	39.1086		7.5487	2.09249	3.04558
	170	84.2001	47.9133	50.3254		22.7363	33.4586	36.7912		7.51458	2.09721	3.02725
	180	83.7273	44.9567	46.832		20.7147	31.5027	34.5167		7.46067	2.09582	3.0007
	190	83.2041	42.1472	43.5644		18.7964	29.6023	32.3244		7.39013	2.08914	2.96727
	200	82.6445	39.5066	40.5377		17.0164	27.7831	30.2416		7.30577	2.0779	2.92818
	250	79.58	28.9581	28.8664		10.5302	20.2882	21.8153		6.75364	1.97402	2.68095
	300	76.4165	22.0863	21.6239		7.13516	15.3221	16.3612		6.12107	1.82974	2.40618
	350	73.345	17.5736	17.0186		5.28116	12.0809	12.851		5.51099	1.67751	2.14696
	400	70.4266	14.4844	13.9307		4.16005	9.88656	10.4936		4.96299	1.53275	1.91845
	500	65.1018	10.6247	10.1394		2.89999	7.18308	7.60697		4.07552	1.28513	1.55655
	600	60.4285	8.35121	7.93735		2.21897	5.61333	5.93829		3.4208	1.0934	1.29568
	700	56.3265	6.8666	6.51038		1.79502	4.5979	4.86122		2.93198	0.945834	1.10406
	800	52.7119	5.82512	5.51405		1.50636	3.89014	4.11145		2.55824	0.830676	0.959253
	900	49.5105	5.05564	4.78026		1.29736	3.36967	3.5605		2.26536	0.739127	0.846748
	1000	46.6599	4.46455	4.21785		1.13914	2.97125	3.13898		2.03066	0.664983	0.757174
	1500	36.1392	2.81406	2.6528		0.70722	1.86511	1.96958		1.33111	0.440256	0.493033
	5000	13.8536	0.782417	0.735854		0.193323	0.516018	0.544708		0.385911	0.129067	0.141894
b		alpha
		0.01	0.05	0.06	0.072	0.0864	0.10368	0.12442	0.1493	0.17916	0.21499	0.25799	0.30959	0.3715	0.44581	0.53497	0.64196	0.77035	0.92442	1.10931	1.33117	1.5974	1.91688	2.30026	2.76031	3.31237	3.97484	4.76981	5.72377	6.86853	8.24223	9.89068	11.8688	14.2426	17.0911	20.5093	24.6112	29.5334	35.4401	42.5281	51.0337	61.2405	73.4886	88.1863	105.824	126.988	152.386	182.863	219.436
beta	0.0005	0.17756	0.17756	0.17843	0.17963	0.18129	0.18357	0.18671	0.191	0.19686	0.20483	0.21563	0.23019	0.24977	0.27593	0.31074	0.35677	0.4173	0.49638	0.599	0.73121	0.90027	1.1147	1.38438	1.72058	2.13583	2.64381	3.25908	3.99673	4.87182	5.8989	7.0913	8.46044	10.0152	11.7612	13.7005	15.8308	18.1459	20.6351	23.2839	26.0741	28.9848	31.9925	35.0724	38.199	41.3471	44.4918	47.61	50.6805
	0.001	0.17791	0.17791	0.1789	0.18027	0.18214	0.18472	0.18824	0.19304	0.19956	0.20839	0.22031	0.23631	0.25772	0.28622	0.32395	0.37364	0.43867	0.52326	0.63253	0.77269	0.95111	1.17642	1.45856	1.80879	2.23956	2.7644	3.39758	4.1538	5.04767	6.09312	7.30284	8.68756	10.2554	12.0114	13.957	16.0894	18.4021	20.8843	23.5214	26.2956	29.1863	32.1705	35.2241	38.3223	41.4405	44.5548	47.6427	50.6835
	0.005	0.17804	0.17804	0.17908	0.18051	0.18246	0.18514	0.18879	0.19377	0.20052	0.20964	0.22193	0.2384	0.26039	0.28962	0.32824	0.37901	0.44534	0.53147	0.64255	0.78479	0.96554	1.19344	1.47837	1.83153	2.26528	2.793	3.42883	4.18728	5.08273	6.12891	7.33829	8.72138	10.2862	12.0375	13.9767	16.1011	18.4041	20.8751	23.4997	26.2604	29.1367	32.1062	35.145	38.2287	41.3329	44.434	47.5098	50.5397
	0.01	0.17817	0.17817	0.17925	0.18073	0.18276	0.18554	0.18933	0.19447	0.20144	0.21085	0.2235	0.24044	0.26303	0.29299	0.33254	0.38444	0.45216	0.53995	0.65302	0.79758	0.98105	1.21203	1.50043	1.85741	2.29527	2.82735	3.46764	4.23052	5.13023	6.18029	7.39297	8.7786	10.3449	12.0967	14.035	16.1571	18.4565	20.9224	23.5407	26.2938	29.1615	32.1215	35.1503	38.2236	41.3173	44.4081	47.4738	50.4943
	0.05	0.1798	0.1798	0.18141	0.1836	0.18655	0.19051	0.19584	0.20297	0.21248	0.22513	0.24186	0.26393	0.29289	0.33071	0.37987	0.4434	0.52502	0.62925	0.76148	0.92807	1.13645	1.39511	1.71364	2.10268	2.57376	3.13915	3.81157	4.60383	5.52841	6.59698	7.81989	9.20563	10.7604	12.4875	14.3872	16.4564	18.6887	21.0743	23.6001	26.2504	29.0073	31.8508	34.76	37.7133	40.6892	43.6667	46.6257	49.5479
	0.1	0.18198	0.18198	0.18426	0.18731	0.19137	0.19677	0.20391	0.21335	0.22575	0.24202	0.26326	0.29087	0.32661	0.37266	0.43169	0.50695	0.60234	0.72255	0.87307	1.06027	1.2915	1.57501	1.92002	2.33656	2.83539	3.42777	4.12523	4.9392	5.88067	6.95976	8.18529	9.56432	11.1018	12.8001	14.659	16.6751	18.8424	21.1517	23.5912	26.1468	28.8023	31.5399	34.3409	37.1858	40.0553	42.9304	45.7928	48.6255
	0.5	0.19217	0.19217	0.19716	0.20358	0.21182	0.22236	0.23581	0.25292	0.2746	0.30199	0.33647	0.3797	0.43368	0.50078	0.58382	0.68609	0.81141	0.96416	1.14934	1.37254	1.63998	1.95844	2.33526	2.77822	3.29543	3.8952	4.58581	5.37535	6.27145	7.28107	8.41017	9.66355	11.0446	12.5549	14.1946	15.9617	17.8523	19.8607	21.9793	24.199	26.509	28.8975	31.3515	33.8575	36.4015	38.9696	41.5478	44.1228
	1	0.2063	0.2063	0.21452	0.22482	0.23772	0.25381	0.27383	0.29867	0.32939	0.36726	0.41379	0.47073	0.54017	0.6245	0.72649	0.8493	0.99652	1.17215	1.38067	1.62698	1.91639	2.25464	2.64776	3.10207	3.62404	4.22021	4.897	5.66064	6.51692	7.4711	8.52769	9.69029	10.9615	12.3426	13.8338	15.4338	17.14	18.9484	20.8536	22.8489	24.9268	27.0783	29.2939	31.5634	33.8762	36.2212	38.5874	40.964
	5	0.21868	0.21868	0.22852	0.24048	0.25501	0.27261	0.29388	0.31952	0.35037	0.38737	0.43164	0.48446	0.54727	0.62175	0.70977	0.81346	0.93517	1.07753	1.24342	1.43599	1.65865	1.91505	2.20909	2.54484	2.92656	3.3586	3.84539	4.39132	5.00074	5.6778	6.42641	7.25014	8.15214	9.13505	10.2009	11.3511	12.5861	13.9061	15.3099	16.7957	18.3611	20.0026	21.716	23.4965	25.3386	27.2361	29.1825	31.1708
	10	0.21988	0.21988	0.22936	0.24077	0.25447	0.27089	0.29054	0.31399	0.34193	0.37513	0.41448	0.46102	0.51591	0.58047	0.6562	0.74475	0.84801	0.96802	1.10705	1.26759	1.45232	1.66414	1.90615	2.18161	2.49396	2.84676	3.24367	3.68843	4.18474	4.73628	5.34663	6.01919	6.75712	7.56328	8.44018	9.38985	10.4139	11.5133	12.6885	13.9394	15.2651	16.664	18.1342	19.6727	21.2762	22.9406	24.6616	26.4341
	50	0.20383	0.20383	0.20934	0.21588	0.22363	0.2328	0.24363	0.2564	0.27143	0.28911	0.30986	0.33417	0.36258	0.39575	0.43438	0.47927	0.53133	0.59157	0.66111	0.74121	0.83322	0.93866	1.05916	1.19651	1.35263	1.52958	1.72956	1.95489	2.208	2.49145	2.80786	3.15992	3.55037	3.98196	4.4574	4.97937	5.55045	6.17308	6.84955	7.58192	8.37199	9.22132	10.1311	11.1021	12.1349	13.2296	14.3856	15.6023
	100	0.19734	0.19734	0.20145	0.20631	0.21203	0.21878	0.2267	0.23602	0.24694	0.25974	0.27471	0.29219	0.31257	0.33629	0.36385	0.39582	0.43283	0.4756	0.52492	0.58168	0.64686	0.72154	0.80692	0.90431	1.01512	1.14089	1.28328	1.44407	1.62516	1.82855	2.05635	2.31077	2.5941	2.90868	3.25694	3.64128	4.06416	4.52798	5.03509	5.58778	6.18821	6.83838	7.54014	8.29509	9.10462	9.96982	10.8915	11.8701
	500	0.18144	0.18144	0.18262	0.18402	0.18568	0.18766	0.19	0.19276	0.19604	0.19991	0.20449	0.20988	0.21623	0.22371	0.23249	0.24279	0.25487	0.26899	0.2855	0.30475	0.32716	0.35322	0.38347	0.4185	0.459	0.50574	0.55955	0.62139	0.6923	0.77342	0.86602	0.97146	1.09124	1.22696	1.38035	1.55325	1.74763	1.96554	2.20916	2.48073	2.78257	3.11708	3.48665	3.89372	4.3407	4.82998	5.36384	5.9445
	1000	0.17725	0.17725	0.17765	0.17814	0.17873	0.17945	0.18032	0.18136	0.18262	0.18413	0.18595	0.18814	0.19077	0.19392	0.1977	0.20222	0.20761	0.21405	0.22173	0.23085	0.2417	0.25456	0.26979	0.28779	0.30903	0.33403	0.36342	0.39788	0.43821	0.48531	0.54017	0.60392	0.67783	0.76328	0.86183	0.97517	1.10515	1.25378	1.42323	1.61582	1.83405	2.08051	2.35795	2.66922	3.01725	3.40504	3.8356	4.31195
			alpha	beta
		Sorafenib	3787.12	165.411
		GDC0879	45.456	54.024
		TAK632	839.193	199.309
		AZ628	12666.8	6.42401
		LY3009120	31174	1.77576
		Ponatinib	9679.41	5.06718
		L779450	68.2131	62.3068
		MLN2480	1114.43	14.7282
		Belvarafenib	14023.5	2.76139
		SB590885	29.7118	26.5211
		ZM336372	1187.88	20.9496
		Encorafenib	0.37283	0.04488
		Dabrafenib	0.59321	0.17715
		Vemurafenib	0.0514	0.18797
		PLX7904	0.02411	0.1016
c		[Agonist] vs. response -- Variable slope (four parameters)						Y=Bottom + (X^Hillslope)*(Top-Bottom)/(X^HillSlope + EC50^HillSlope)
		Best-fit values	10^5	10^3				curves represented in figure C are described by the above model
		Bottom	2.528e-08	2.528e-08
		Hillslope	0.4373	0.4195
		Top	93.2	93.2
		EC50	136.7	222.8
		logEC50	2.136	2.348
		Span	93.2	93.2
d			alpha/beta			peak BBD
			x	s.e.m.		x	error
		ponatinib	5472.73	4652.94		68.9283	7.95507
		L779450	1.10404	0.161992		10.9489	0.509453
		MLN2480	94.0723	37.4695		43.1734	4.2557
		belvarafenib	6456.29	2707.67		77.5504	2.82006
		SB590885	1.12599	0.054396		10.8525	0.466953
		ZM336372	56.6113	6.51356		38.216	1.09648
		GDC0879	1.17961	0.840985		4.23695	1.68407
		sorafenib	23.4376	11.9763		18.5584	4.70836
		TAK632	7.27143	5.77674		10.5078	4.27737
		AZ628	5648.22	2616.69		63.9747	8.32862
		LY3009120	28263.6	21387.3		74.78	5.57035
e
			peak BBD			turnover
			x	error		x	s.e.m.
		ponatinib	68.9283	7.95507		0.240565	0.02281
		L779450	10.9489	0.509453		0.020741	0.001028
		MLN2480	43.1734	4.2557		0.142679	0.010958
		belvarafenib	77.5504	2.82006		0.219397	0.036306
		SB590885	10.8525	0.466953		0.024151	0.001255
		ZM336372	38.216	1.09648		0.064986	0.004582
		GDC0879	4.23695	1.68407		0.018718	0.001113
		sorafenib	18.5584	4.70836		0.040572	0.003453
		TAK632	10.5078	4.27737		0.072594	0.0092
		AZ628	63.9747	8.32862		0.2174	0.034487
		LY3009120	74.78	5.57035		0.243796	0.045147
[truncated: 33 more columns]
