# Supplementary material for: Allosteric coupling asymmetry mediates paradoxical activation of BRAF by type II inhibitors
Source: eLife. 2024 May 14;13:RP95481. doi: 10.7554/eLife.95481 (PMC11093583; doi:10.7554/eLife.95481)
Supplement: Figure 2—figure supplement 1—source data 1. [file elife-95481-fig2-figsupp1-data1.zip]

Archive with 2 entries (2 files):
- Figure2_figure supplement 1 - source data 1.xlsx
- __MACOSX/._Figure2_figure supplement 1 - source data 1.xlsx
