# Supplementary material for: Allosteric coupling asymmetry mediates paradoxical activation of BRAF by type II inhibitors
Source: eLife. 2024 May 14;13:RP95481. doi: 10.7554/eLife.95481 (PMC11093583; doi:10.7554/eLife.95481)
Supplement: Figure 4—source data 1. [file elife-95481-fig4-data1.zip › Figure4_source data 1.xlsx]

## Sheet: Sheet1
a
	chemical shift (ppm)	aC-out	aC-in narrow	aC-in broad	1D raw spectrum
	-85.0012	1846.39	5162.88	15255.3	20909
	-84.9997	1852.4	5181.79	15313.1	20991.8
	-84.9982	1852.42	5181.82	15313.3	20992
	-84.9967	1858.46	5200.81	15371.4	21075.2
	-84.9952	1864.57	5219.96	15430	21159
	-84.9937	1864.59	5220.04	15430.2	21159.3
	-84.9922	1870.72	5239.23	15488.9	21243.3
	-84.9907	1876.93	5258.62	15548.2	21328.2
	-84.9892	1876.96	5258.74	15548.5	21328.7
	-84.9877	1883.18	5278.14	15607.8	21413.6
	-84.9862	1889.48	5297.78	15667.8	21499.6
	-84.9847	1889.53	5297.94	15668.3	21500.2
	-84.9832	1895.83	5317.55	15728.2	21586
	-84.9817	1902.22	5337.44	15788.9	21673
	-84.9802	1902.29	5337.64	15789.5	21673.9
	-84.9787	1908.67	5357.47	15850	21760.6
	-84.9772	1915.17	5377.62	15911.4	21848.7
	-84.9757	1915.25	5377.86	15912.2	21849.8
	-84.9742	1921.73	5397.9	15973.2	21937.4
	-84.9727	1928.33	5418.31	16035.5	22026.6
	-84.9712	1928.42	5418.6	16036.3	22027.8
	-84.9697	1934.99	5438.86	16098	22116.4
	-84.9682	1941.7	5459.54	16161	22206.7
	-84.9667	1941.81	5459.88	16162	22208.2
	-84.9652	1948.46	5480.36	16224.3	22297.6
	-84.9637	1955.28	5501.31	16288	22389.1
	-84.9622	1955.4	5501.69	16289.2	22390.8
	-84.9607	1962.15	5522.4	16352.2	22481.2
	-84.9592	1969.09	5543.63	16416.7	22573.9
	-84.9577	1969.22	5544.05	16418	22575.7
	-84.9562	1976.07	5564.99	16481.6	22667.1
	-84.9547	1983.11	5586.5	16546.9	22761
	-84.9532	1983.27	5586.98	16548.3	22763.1
	-84.9517	1990.21	5608.15	16612.6	22855.5
	-84.9502	1997.37	5629.95	16678.7	22950.5
	-84.9487	1997.54	5630.47	16680.3	22952.8
	-84.9472	2004.59	5651.89	16745.2	23046.2
	-84.9457	2011.86	5673.97	16812.2	23142.5
	-84.9442	2012.05	5674.55	16813.9	23145
	-84.9427	2019.2	5696.2	16879.5	23239.4
	-84.9412	2026.6	5718.58	16947.3	23337
	-84.9397	2026.81	5719.21	16949.2	23339.7
	-84.9382	2034.06	5741.11	17015.5	23435.2
	-84.9367	2041.58	5763.8	17084.1	23534
	-84.9352	2041.8	5764.48	17086.2	23537
	-84.9337	2049.16	5786.63	17153.2	23633.5
	-84.9322	2056.8	5809.62	17222.7	23733.6
	-84.9307	2057.05	5810.36	17224.9	23736.8
	-84.9292	2064.51	5832.77	17292.6	23834.4
	-84.9277	2072.29	5856.07	17363	23935.8
	-84.9262	2072.55	5856.86	17365.4	23939.3
	-84.9247	2080.13	5879.53	17433.8	24037.9
	-84.9232	2088.04	5903.15	17505.1	24140.7
	-84.9217	2088.32	5904	17507.6	24144.4
	-84.9202	2096.01	5926.93	17576.8	24244.2
	-84.9187	2104.05	5950.87	17648.9	24348.3
	-84.9172	2104.36	5951.79	17651.7	24352.3
	-84.9157	2112.16	5974.98	17721.6	24453.2
	-84.9142	2120.34	5999.25	17794.7	24558.7
	-84.9127	2120.67	6000.23	17797.6	24563
	-84.9112	2128.59	6023.69	17868.2	24665
	-84.9097	2136.91	6048.3	17942.3	24772
	-84.9082	2137.27	6049.34	17945.4	24776.5
	-84.9067	2145.31	6073.08	18016.8	24879.6
	-84.9052	2153.77	6098.03	18091.8	24988
	-84.9037	2154.15	6099.14	18095.1	24992.8
	-84.9022	2162.31	6123.16	18167.2	25097.2
	-84.9007	2170.92	6148.46	18243.2	25207
	-84.8992	2171.32	6149.63	18246.7	25212.1
	-84.8977	2179.61	6173.93	18319.6	25317.7
	-84.8962	2188.38	6199.59	18396.6	25429
	-84.8947	2188.8	6200.82	18400.3	25434.4
	-84.8932	2197.22	6225.42	18474	25541.2
	-84.8917	2206.14	6251.44	18552	25654.1
	-84.8902	2206.59	6252.74	18555.9	25659.7
	-84.8887	2215.14	6277.64	18630.5	25767.7
	-84.8872	2224.21	6304.02	18709.4	25882.2
	-84.8857	2224.69	6305.4	18713.6	25888.1
	-84.8842	2233.37	6330.59	18788.9	25997.4
	-84.8827	2242.61	6357.35	18869	26113.4
	-84.8812	2243.11	6358.81	18873.3	26119.7
	-84.8797	2251.93	6384.3	18949.5	26230.2
	-84.8782	2261.34	6411.45	19030.6	26347.8
	-84.8767	2261.87	6412.98	19035.2	26354.5
	-84.8752	2270.83	6438.78	19112.2	26466.3
	-84.8737	2280.4	6466.32	19194.4	26585.6
	-84.8722	2280.96	6467.92	19199.2	26592.5
	-84.8707	2290.07	6494.05	19277.1	26705.7
	-84.8692	2299.82	6521.98	19360.3	26826.6
	-84.8677	2300.41	6523.66	19365.3	26833.9
	-84.8662	2309.66	6550.11	19444.1	26948.4
	-84.8647	2319.58	6578.44	19528.5	27071
	-84.8632	2320.2	6580.21	19533.8	27078.7
	-84.8617	2329.6	6606.98	19613.4	27194.5
	-84.8602	2339.72	6635.73	19698.9	27318.9
	-84.8587	2340.37	6637.58	19704.5	27326.9
	-84.8572	2349.92	6664.69	19785	27444.1
	-84.8557	2360.22	6693.86	19871.7	27570.2
	-84.8542	2360.9	6695.8	19877.4	27578.6
	-84.9023	2370.61	6723.24	19958.9	27697.3
	-84.9008	2381.1	6752.84	20046.8	27825.2
	-84.9007	2381.82	6754.86	20052.8	27834
	-84.8993	2391.69	6782.66	20135.2	27954.1
	-84.8978	2402.38	6812.69	20224.3	28083.8
	-84.8977	2403.13	6814.81	20230.5	28093
	-84.8963	2413.17	6842.95	20313.9	28214.5
	-84.8948	2424.06	6873.43	20404.2	28346.2
	-84.8947	2424.85	6875.64	20410.7	28355.7
	-84.8933	2435.05	6904.14	20495	28478.7
	-84.8918	2446.14	6935.08	20586.6	28612.3
	-84.8917	2446.97	6937.39	20593.4	28622.2
	-84.8903	2457.35	6966.25	20678.7	28746.8
	-84.8888	2468.66	6997.65	20771.5	28882.2
	-84.8887	2469.52	7000.06	20778.5	28892.6
	-84.8873	2480.07	7029.29	20864.9	29018.7
	-84.8858	2491.6	7061.17	20958.9	29156.2
	-84.8857	2492.5	7063.67	20966.3	29167
	-84.8843	2503.24	7093.28	21053.6	29294.7
	-84.8829	2514.98	7125.65	21149	29434.1
	-84.8827	2515.93	7128.25	21156.7	29445.3
	-84.8814	2526.85	7158.25	21245	29574.6
	-84.8799	2538.83	7191.1	21341.8	29716.2
	-84.8797	2539.82	7193.81	21349.7	29727.8
	-84.8784	2550.92	7224.21	21439.1	29858.8
	-84.8769	2563.13	7257.56	21537.2	30002.4
	-84.8767	2564.17	7260.38	21545.5	30014.5
	-84.8754	2575.47	7291.17	21636	30147.1
	-84.8739	2587.92	7325.04	21735.4	30292.9
	-84.8737	2589	7327.97	21744	30305.5
	-84.8724	2600.5	7359.17	21835.6	30439.7
	-84.8709	2613.2	7393.57	21936.5	30587.7
	-84.8707	2614.33	7396.61	21945.4	30600.8
	-84.8694	2626.03	7428.23	22038	30736.8
	-84.8679	2638.99	7463.16	22140.3	30887
	-84.8677	2640.16	7466.32	22149.6	30900.6
	-84.8664	2652.07	7498.36	22243.4	31038.3
	-84.8649	2665.29	7533.83	22347.2	31190.8
	-84.8647	2666.51	7537.12	22356.8	31204.9
	-84.8634	2678.64	7569.59	22451.7	31344.4
	-84.8619	2692.12	7605.62	22557	31499.2
	-84.8617	2693.4	7609.02	22566.9	31513.8
	-84.8604	2705.75	7641.93	22663	31655.2
	-84.8589	2719.51	7678.53	22769.8	31812.3
	-84.8587	2720.84	7682.07	22780.1	31827.5
	-84.8574	2733.41	7715.43	22877.3	31970.7
	-84.8559	2747.45	7752.61	22985.7	32130.2
	-84.8557	2748.84	7756.28	22996.4	32146
	-84.8544	2761.64	7790.09	23094.8	32291
	-84.8529	2775.98	7827.87	23204.8	32453.1
	-84.8527	2777.42	7831.67	23215.8	32469.4
	-84.8514	2790.46	7865.94	23315.5	32616.4
	-84.8499	2805.09	7904.33	23427	32780.9
	-84.8497	2806.6	7908.27	23438.5	32797.8
	-84.8484	2819.88	7943.02	23539.4	32946.8
	-84.8469	2834.82	7982.02	23652.6	33113.9
	-84.8467	2836.38	7986.11	23664.4	33131.4
	-84.8454	2849.91	8021.34	23766.6	33282.4
	-84.8439	2865.17	8060.98	23881.5	33452.1
	-84.8437	2866.8	8065.21	23893.7	33470.2
	-84.8424	2880.59	8100.94	23997.2	33623.2
	-84.8409	2896.17	8141.22	24113.8	33795.7
	-84.8407	2897.87	8145.6	24126.4	33814.4
	-84.8394	2911.92	8181.83	24231.2	33969.4
	-84.8379	2927.83	8222.77	24349.5	34144.6
	-84.8377	2929.6	8227.31	24362.6	34164
	-84.8364	2943.92	8264.05	24468.7	34321.2
	-84.8349	2960.18	8305.67	24588.8	34499.2
	-84.8347	2962.01	8310.36	24602.4	34519.2
	-84.8334	2976.61	8347.64	24709.8	34678.6
	-84.8319	2993.22	8389.94	24831.8	34859.4
	-84.8317	2995.13	8394.8	24845.7	34880.2
	-84.8304	3010.02	8432.61	24954.6	35041.7
	-84.8289	3026.99	8475.62	25078.3	35225.4
	-84.8287	3028.98	8480.64	25092.8	35246.9
	-84.8274	3044.16	8519	25203	35410.7
	-84.8259	3061.51	8562.73	25328.7	35597.4
	-84.8257	3063.57	8567.93	25343.6	35619.6
	-84.8244	3079.05	8606.83	25455.3	35785.7
	-84.8229	3096.79	8651.31	25582.9	35975.5
	-84.8227	3098.93	8656.68	25598.3	35998.4
	-84.8214	3114.72	8696.16	25711.4	36166.8
	-84.8199	3132.86	8741.39	25841	36359.7
	-84.8197	3135.09	8746.94	25856.9	36383.4
	-84.8184	3151.19	8787	25971.5	36554.2
	-84.8169	3169.74	8833	26103	36750.3
	-84.8167	3172.05	8838.74	26119.5	36774.7
	-84.8154	3188.49	8879.39	26235.6	36948
	-84.8139	3207.45	8926.18	26369.2	37147.3
	-84.8137	3209.86	8932.11	26386.1	37172.6
	-84.8124	3226.64	8973.37	26503.8	37348.3
	-84.8109	3246.04	9020.97	26639.5	37551
	-84.8107	3248.54	9027.1	26657	37577.1
	-84.8094	3265.66	9068.97	26776.2	37755.4
	-84.8079	3285.51	9117.4	26914	37961.4
	-84.8077	3288.11	9123.73	26932.1	37988.4
	-84.8064	3305.58	9166.24	27052.9	38169.2
	-84.8049	3325.89	9215.5	27192.9	38378.8
	-84.8047	3328.6	9222.05	27211.5	38406.7
	-84.8034	3346.44	9265.2	27334	38590.1
	-84.8019	3367.22	9315.33	27476.2	38803.3
	-84.8017	3370.03	9322.1	27495.4	38832
	-84.8004	3388.25	9365.91	27619.5	39018.2
	-84.7989	3409.53	9416.92	27764	39235
	-84.7987	3412.45	9423.91	27783.8	39264.6
	-84.7974	3431.06	9468.39	27909.6	39453.6
	-84.7959	3452.84	9520.31	28056.4	39674.1
	-84.7957	3455.88	9527.53	28076.8	39704.7
	-84.7944	3474.89	9572.7	28204.4	39896.5
	-84.7929	3497.19	9625.55	28353.5	40120.8
	-84.7927	3500.34	9633	28374.6	40152.4
	-84.7914	3519.77	9678.87	28503.9	40347
	-84.7899	3542.62	9732.67	28655.5	40575.2
	-84.7897	3545.89	9740.37	28677.1	40607.9
	-84.7884	3565.74	9786.96	28808.3	40805.4
	-84.7869	3589.14	9841.73	28962.3	41037.7
	-84.7867	3592.55	9849.68	28984.6	41071.3
	-84.7854	3612.84	9897	29117.6	41271.9
	-84.7839	3636.82	9952.77	29274.1	41508.2
	-84.7837	3640.35	9960.97	29297.2	41542.9
	-84.7824	3661.09	10009	29432	41746.6
	-84.7809	3685.67	10065.8	29591.1	41987.1
	-84.7807	3689.34	10074.3	29614.8	42022.9
	-84.7795	3710.55	10123.1	29751.5	42229.7
	-84.778	3735.74	10181	29913.3	42474.5
	-84.7777	3739.55	10189.7	29937.7	42511.5
	-84.7765	3761.24	10239.4	30076.4	42721.5
	-84.775	3787.07	10298.3	30240.8	42970.7
	-84.7747	3791.03	10307.3	30266	43008.8
	-84.7735	3813.22	10357.7	30406.7	43222.1
	-84.772	3839.7	10417.7	30573.8	43475.8
	-84.7717	3843.82	10427	30599.8	43515.1
	-84.7705	3866.52	10478.3	30742.4	43731.7
	-84.769	3893.68	10539.4	30912.4	43990
	-84.7687	3897.96	10549	30939.1	44030.6
	-84.7675	3921.19	10601.1	31083.9	44250.7
	-84.766	3949.05	10663.4	31256.7	44513.7
	-84.7657	3953.5	10673.3	31284.2	44555.6
	-84.7645	3977.28	10726.3	31431.1	44779.1
	-84.763	4005.87	10789.8	31606.9	45047
	-84.7627	4010.49	10800	31635.2	45090.2
	-84.7615	4034.84	10853.8	31784.2	45317.3
	-84.76	4064.18	10918.5	31963	45590.2
	-84.7597	4068.98	10929.1	31992.2	45634.7
	-84.7585	4093.91	10983.8	32143.3	45865.5
	-84.757	4124.03	11049.8	32325.2	46143.4
	-84.7567	4129.02	11060.6	32355.2	46189.4
	-84.7555	4154.56	11116.3	32508.6	46424
	-84.754	4185.49	11183.5	32693.6	46707.1
	-84.7537	4190.67	11194.8	32724.6	46754.5
	-84.7525	4216.84	11251.4	32880.2	46992.9
	-84.751	4248.6	11319.9	33068.5	47281.4
	-84.7507	4253.99	11331.5	33100.3	47330.3
	-84.7495	4280.8	11389.1	33258.3	47572.7
	-84.748	4313.43	11458.9	33449.8	47866.7
	-84.7477	4319.03	11470.9	33482.6	47917
	-84.7465	4346.51	11529.5	33643	48163.4
	-84.745	4380.04	11600.7	33837.8	48463.1
	-84.7447	4385.87	11613	33871.6	48515
	-84.7435	4414.04	11672.6	34034.4	48765.6
	-84.742	4448.5	11745.3	34232.7	49071
	-84.7417	4454.56	11758	34267.5	49124.5
	-84.7405	4483.45	11818.7	34432.8	49379.4
	-84.739	4518.88	11892.8	34634.6	49690.7
	-84.7387	4525.18	11905.9	34670.3	49745.9
	-84.7375	4554.81	11967.6	34838.2	50005.1
	-84.736	4591.24	12043.2	35043.6	50322.5
	-84.7357	4597.79	12056.8	35080.4	50379.5
	-84.7345	4628.19	12119.6	35250.8	50643.1
	-84.733	4665.66	12196.7	35459.9	50966.8
	-84.7327	4672.48	12210.7	35497.8	51025.5
	-84.7315	4703.68	12274.6	35670.9	51293.7
	-84.73	4742.23	12353.3	35883.8	51623.8
	-84.7297	4749.32	12367.8	35922.8	51684.3
	-84.7285	4781.35	12432.8	36098.5	51957.2
	-84.727	4821.03	12513.2	36315.3	52293.9
	-84.7267	4828.4	12528.1	36355.4	52356.4
	-84.7255	4861.28	12594.3	36533.9	52634
	-84.724	4902.13	12676.3	36754.6	52977.5
	-84.7237	4909.81	12691.7	36796	53041.9
	-84.7225	4943.58	12759.1	36977.3	53324.5
	-84.721	4985.64	12842.8	37202	53675
	-84.7207	4993.63	12858.7	37244.6	53741.4
	-84.7195	5028.33	12927.4	37428.8	54029
	-84.718	5071.65	13012.8	37657.7	54386.7
	-84.7177	5079.97	13029.2	37701.5	54455.2
	-84.7165	5115.62	13099.2	37888.7	54748
	-84.715	5160.26	13186.5	38121.8	55113
	-84.7147	5168.93	13203.3	38166.9	55183.6
	-84.7135	5205.57	13274.6	38357.1	55481.7
	-84.712	5251.58	13363.7	38594.5	55854.3
	-84.7117	5260.6	13381.2	38640.9	55927.2
	-84.7105	5298.28	13453.8	38834.2	56230.8
	-84.709	5345.71	13544.8	39076.1	56611.1
	-84.7087	5355.11	13562.8	39123.9	56686.3
	-84.7075	5393.87	13636.8	39320.3	56995.5
	-84.706	5442.78	13729.8	39566.8	57383.8
	-84.7057	5452.57	13748.4	39616	57461.4
	-84.7045	5492.45	13823.8	39815.6	57776.3
	-84.703	5542.91	13918.8	40066.8	58173
	-84.7027	5553.11	13938	40117.4	58252.9
	-84.7015	5594.16	14014.9	40320.3	58573.8
	-84.7	5646.22	14111.9	40576.3	58978.9
	-84.6997	5656.86	14131.7	40628.4	59061.4
	-84.6985	5699.12	14210.1	40834.7	59388.4
	-84.697	5752.86	14309.3	41095.6	59802.2
	-84.6967	5763.95	14329.7	41149.2	59887.4
	-84.6955	5807.47	14409.6	41359	60220.6
	-84.694	5862.97	14511.1	41624.9	60643.4
	-84.6937	5874.53	14532.2	41680.1	60731.3
	-84.6925	5919.37	14613.6	41893.4	61070.9
	-84.691	5976.69	14717.4	42164.5	61503
	-84.6907	5988.76	14739.1	42221.3	61593.7
	-84.6895	6034.97	14822.2	42438.2	61939.9
	-84.688	6094.2	14928.3	42714.6	62381.6
	-84.6877	6106.79	14950.7	42773.1	62475.1
	-84.6865	6154.43	15035.5	42993.7	62828.1
	-84.685	6215.66	15144	43275.6	63279.7
	-84.6847	6228.8	15167.2	43335.8	63376.2
	-84.6835	6277.93	15253.7	43560.2	63736.2
	-84.682	6341.25	15364.6	43847.6	64197.9
	-84.6817	6354.97	15388.6	43909.6	64297.6
	-84.6805	6405.65	15476.8	44137.8	64664.8
	-84.679	6471.15	15590.3	44431	65136.9
	-84.6787	6485.48	15615	44494.8	65239.8
	-84.6775	6537.79	15705.1	44727.1	65614.4
	-84.6761	6605.58	15821.3	45026.1	66097.4
	-84.6757	6620.54	15846.8	45091.8	66203.6
	-84.6746	6674.55	15938.8	45328.1	66585.9
	-84.6731	6744.73	16057.6	45633.2	67080
	-84.6727	6760.37	16084	45700.8	67189.7
	-84.6716	6816.15	16177.9	45941.3	67579.8
	-84.6701	6888.84	16299.5	46252.5	68085.4
	-84.6697	6905.19	16326.8	46322.2	68198.6
	-84.6686	6962.83	16422.6	46566.9	68596.9
	-84.6671	7038.14	16547.2	46884.5	69114.3
	-84.6667	7055.23	16575.4	46956.2	69231.3
	-84.6656	7114.82	16673.2	47205.4	69637.9
	-84.6641	7192.89	16800.8	47529.5	70167.6
	-84.6637	7210.77	16829.9	47603.3	70288.5
	-84.6626	7272.39	16929.9	47856.9	70703.7
	-84.6611	7353.35	17060.5	48187.8	71246.1
	-84.6607	7372.05	17090.6	48263.8	71370.9
	-84.6596	7435.81	17192.7	48522	71795
	-84.6581	7519.8	17326.5	48859.7	72350.6
	-84.6577	7539.38	17357.6	48938	72479.5
	-84.6566	7605.38	17462	49200.9	72912.8
	-84.6551	7692.56	17599.1	49545.7	73481.9
	-84.6547	7713.06	17631.2	49626.4	73615.2
	-84.6536	7781.4	17737.9	49894.1	74057.9
	-84.6521	7871.94	17878.4	50246.2	74641
	-84.6517	7893.41	17911.6	50329.2	74778.8
	-84.6506	7964.21	18020.7	50601.9	75231.3
	-84.6487	8080.78	18199	51047	75971.3
	-84.6457	8275.54	18493.7	51780.1	77193.8
	-84.6427	8478.08	18795.8	52528.9	78447.2
	-84.6397	8688.83	19105.6	53293.9	79732.9
	-84.6367	8908.22	19423.5	54075.6	81051.8
	-84.6337	9136.73	19749.7	54874.5	82405.3
	-84.6307	9374.9	20084.4	55690.9	83794.6
	-84.6277	9623.25	20428	56525.4	85221.2
	-84.6247	9882.38	20780.8	57378.7	86686.3
	-84.6217	10152.9	21143.1	58251.1	88191.6
	-84.6187	10435.6	21515.3	59143.3	89738.6
	-84.6157	10731	21897.8	60055.8	91329
	-84.6127	11040.1	22290.8	60989.3	92964.6
	-84.6097	11363.6	22694.8	61944.3	94647.3
	-84.6067	11702.5	23110.3	62921.6	96378.9
	-84.6037	12057.8	23537.6	63921.8	98161.7
	-84.6007	12430.5	23977.2	64945.6	99997.8
	-84.5977	12821.8	24429.7	65993.7	101890
	-84.5947	13232.9	24895.4	67066.9	103840
	-84.5917	13665.2	25374.9	68165.9	105850
	-84.5887	14120.2	25868.7	69291.7	107925
	-84.5857	14599.5	26377.5	70444.9	110066
	-84.5827	15104.9	26901.9	71626.5	112278
	-84.5797	15638.3	27442.4	72837.4	114562
	-84.5767	16201.7	27999.8	74078.5	116924
	-84.5737	16797.5	28574.8	75350.8	119368
	-84.5707	17428.2	29168	76655.3	121896
	-84.5677	18096.6	29780.4	77993.1	124514
	-84.5647	18805.8	30412.6	79365.2	127228
	-84.5617	19559	31065.7	80772.9	130042
	-84.5587	20360.1	31740.4	82217.2	132962
	-84.5557	21213.1	32437.9	83699.5	135995
	-84.5527	22122.7	33159	85220.9	139147
	-84.5497	23093.9	33904.9	86782.9	142426
	-84.5467	24132.5	34676.8	88386.8	145841
	-84.5437	25244.7	35475.8	90034	149399
	-84.5407	26437.8	36303.3	91726.1	153112
	-84.5377	27719.6	37160.5	93464.6	156989
	-84.5347	29099.2	38049	95251.2	161044
	-84.5317	30586.8	38970.2	97087.6	165289
	-84.5287	32193.9	39925.9	98975.4	169740
	-84.5257	33933.6	40917.7	100917	174412
	-84.5227	35820.8	41947.4	102913	179326
	-84.5197	37872.6	43017.1	104967	184501
	-84.5167	40108.6	44128.7	107080	189962
	-84.5137	42551.6	45284.6	109254	195735
	-84.5107	45227.6	46487.2	111493	201852
	-84.5077	48167.2	47738.8	113797	208348
	-84.5047	51405.8	49042.3	116170	215263
	-84.5017	54985.3	50400.5	118615	222645
	-84.4987	58954.7	51816.5	121133	230548
	-84.4957	63372.6	53293.7	123728	239038
	-84.4927	68308.4	54835.6	126402	248190
	-84.4897	73845.8	56446	129159	258095
	-84.4867	80085.6	58129.1	132001	268860
	-84.4837	87150.5	59889.2	134933	280617
	-84.4807	95191	61731	137957	293524
	-84.4777	104393	63659.9	141077	307775
	-84.4747	114988	65681.1	144298	323611
	-84.4717	127268	67800.9	147622	341335
	-84.4687	141603	70025.5	151053	361326
	-84.4657	158469	72362	154597	384073
	-84.4627	178485	74818.1	158258	410205
	-84.4597	202464	77401.9	162039	440549
	-84.4567	231492	80122.4	165947	476206
	-84.4537	267040	82989.3	169985	518659
	-84.4507	311125	86013.4	174160	569944
	-84.4477	366563	89206.3	178477	632891
	-84.4447	437339	92580.6	182941	711504
	-84.4417	529168	96150.3	187558	811521
	-84.4387	650312	99930.7	192334	941221
	-84.4357	812666	103938	197276	1112526
	-84.4327	1032852	108192	202391	1342079
	-84.4297	1331914	112712	207684	1650955
	-84.4267	1728978	117521	213164	2058308
	-84.4237	2217514	122644	218837	2557639
	-84.4207	2713263	128108	224711	3064726
	-84.4177	3019278	133944	230794	3382660
	-84.4168	3041571	135798	232688	3408702
	-84.4147	2950744	140186	237094	3326669
	-84.4117	2553388	146873	243619	2942525
	-84.4087	2043270	154047	250377	2446339
	-84.4057	1581765	161757	257378	1999545
	-84.4027	1219526	170056	264629	1652855
	-84.3997	949907	179005	272140	1399696
	-84.3967	751657	188672	279920	1218894
	-84.3937	604991	199137	287977	1090750
	-84.3907	494989	210487	296321	1000442
	-84.3877	411131	222824	304962	937561
	-84.3847	346135	236262	313906	894948
	-84.3817	294954	250936	323165	867700
	-84.3787	254055	266998	332745	852442
	-84.3778	243695	271963	335597	849899
	-84.3763	227314	280799	340554	847310
	-84.3757	220929	284626	342654	846853
	-84.3748	212496	290064	345594	846798
	-84.3733	199054	299787	350719	848204
	-84.3727	193768	304023	352901	849336
	-84.3697	171249	325430	363492	858815
	-84.3667	152389	349126	374433	874592
	-84.3637	136449	375440	385728	896261
	-84.3607	122864	404759	397381	923648
	-84.3577	111196	437542	409395	956778
	-84.3547	101106	474336	421770	995857
	-84.3517	92324.5	515795	434504	1041268
	-84.3487	84636.1	562701	447593	1093574
	-84.3457	77868.4	616000	461031	1153544
	-84.3427	71881.1	676838	474808	1222172
	-84.3397	66559.6	746606	488912	1300723
	-84.3367	61809.3	827001	503325	1390780
	-84.3337	57551.8	920093	518027	1494317
	-84.3307	53721.6	1028414	532993	1613773
	-84.3277	50263.6	1155047	548191	1752146
	-84.3247	47131.5	1303724	563586	1913086
	-84.3217	44285.7	1478898	579137	2100965
	-84.3187	41692.4	1685758	594795	2320890
	-84.3157	39322.9	1930081	610508	2578556
	-84.3127	37152.1	2217757	626214	2879767
	-84.3097	35158.6	2553715	641846	3229365
	-84.3067	33323.6	2939830	657333	3629131
	-84.3037	31630.8	3371366	672593	4074235
	-84.3007	30065.9	3831891	687543	4548144
	-84.2977	28616.4	4287923	702092	5017276
	-84.2947	27271.3	4687079	716145	5429140
	-84.2917	26020.8	4965569	729604	5719839
	-84.2887	24856.2	5068008	742370	5833879
	-84.2857	23769.8	4971639	754343	5748397
	-84.2827	22755	4697907	765423	5484729
	-84.2797	21805.4	4301530	775513	5097493
	-84.2767	20915.7	3846388	784522	4650470
	-84.2737	20080.9	3385398	792365	4196488
	-84.2707	19296.6	2952636	798966	3769542
	-84.2677	18558.8	2564988	804257	3386449
	-84.2647	17863.9	2227470	808186	3052164
	-84.2617	17208.7	1938356	810710	2764919
	-84.2587	16590.2	1692771	811804	2519809
	-84.2557	16005.8	1484833	811455	2310938
	-84.2527	15452.8	1308754	809667	2132519
	-84.2497	14929.3	1159324	806460	1979358
	-84.2467	14433	1032065	801866	1847008
	-84.2437	13962.2	923223	795934	1731764
	-84.2407	13515.1	829697	788724	1630580
	-84.2377	13090.2	748940	780307	1540982
	-84.2347	12686	678868	770764	1460962
	-84.2317	12301.2	617775	760183	1388904
	-84.2287	11934.5	564259	748660	1323497
	-84.2257	11585	517169	736291	1263689
	-84.2227	11251.5	475554	723177	1208626
	-84.2197	10933	438625	709418	1157620
	-84.2167	10628.6	405725	695113	1110111
	-84.2137	10337.6	376305	680359	1065647
	-84.2107	10059.2	349904	665248	1023856
	-84.2077	9792.63	326132	649868	984437
	-84.2047	9537.25	304658	634301	947141
	-84.2017	9292.44	285202	618624	911763
	-84.1987	9057.63	267523	602907	878132
	-84.1957	8832.29	251415	587214	846105
	-84.1927	8615.9	236700	571601	815562
	-84.1897	8408.01	223225	556120	786398
	-84.1867	8208.17	210856	540815	758524
	-84.1837	8015.98	199477	525726	731863
	-84.1807	7831.05	188986	510884	706346
	-84.1777	7653.01	179295	496319	681911
	-84.1747	7481.54	170324	482053	658503
	-84.1717	7316.3	162006	468105	636072
	-84.1687	7157.01	154279	454491	614571
	-84.1657	7003.38	147089	441220	593957
	-84.1627	6855.15	140387	428302	574189
	-84.1597	6712.06	134132	415742	555230
	-84.1567	6573.89	128284	403541	537043
	-84.1537	6440.4	122808	391702	519595
	-84.1507	6311.4	117676	380222	502854
	-84.1477	6186.67	112858	369099	486787
	-84.1447	6066.04	108329	358328	471367
	-84.1417	5949.33	104067	347904	456565
	-84.1387	5836.36	100052	337821	442354
	-84.1357	5726.99	96264.8	328072	428708
	-84.1327	5621.06	92688.8	318648	415603
	-84.1297	5518.42	89308.6	309543	403014
	-84.1267	5418.95	86110.3	300746	390920
	-84.1237	5322.51	83081.1	292250	379299
	-84.1207	5228.98	80209.4	284046	368129
	-84.1177	5138.24	77484.5	276124	357391
	-84.1147	5050.2	74896.6	268475	347067
	-84.1117	4964.73	72436.7	261091	337137
	-84.1087	4881.74	70096.5	253962	327585
	-84.1057	4801.14	67868.5	247080	318394
	-84.1027	4722.83	65745.6	240436	309549
	-84.0997	4646.73	63721.4	234021	301033
	-84.0967	4572.76	61789.8	227827	292834
	-84.0937	4500.84	59945.3	221846	284936
	-84.0907	4430.89	58182.7	216070	277328
	-84.0877	4362.84	56497.3	210491	269995
	-84.0847	4296.62	54884.7	205102	262928
	-84.0817	4232.18	53340.7	199896	256113
	-84.0787	4169.43	51861.6	194866	249541
	-84.0757	4108.34	50443.7	190004	243201
	-84.0727	4048.83	49083.7	185306	237083
	-84.0697	3990.86	47778.6	180764	231178
	-84.0667	3934.37	46525.4	176372	225476
	-84.0637	3879.31	45321.4	172124	219970
	-84.0607	3825.64	44164.1	168016	214650
	-84.0577	3773.3	43051	164041	209510
	-84.0547	3722.26	41980.1	160195	204542
	-84.0517	3672.47	40949.1	156473	199739
	-84.0487	3623.89	39956.2	152869	195094
	-84.0457	3576.48	38999.5	149380	190601
	-84.0427	3530.21	38077.2	146001	186253
	-84.0397	3485.04	37187.7	142728	182045
	-84.0367	3440.93	36329.5	139556	177971
	-84.0337	3397.85	35501.2	136483	174027
	-84.0307	3355.77	34701.3	133504	170206
	-84.0277	3314.66	33928.6	130616	166504
	-84.0247	3274.49	33181.9	127815	162916
	-84.0217	3235.23	32460	125099	159438
	-84.0187	3196.86	31761.8	122463	156066
	-84.0157	3159.34	31086.4	119906	152796
	-84.0127	3122.65	30432.7	117424	149624
	-84.0097	3086.77	29799.8	115014	146545
	-84.0067	3051.67	29186.8	112675	143558
	-84.0037	3017.34	28593	110402	140657
	-84.0007	2983.74	28017.5	108195	137841
	-83.9977	2950.86	27459.5	106051	135106
	-83.9947	2918.68	26918.5	103966	132448
	-83.9917	2887.18	26393.6	101941	129866
	-83.9887	2856.34	25884.3	99971.2	127356
	-83.9857	2826.14	25390	98056.1	124917
	-83.9827	2796.56	24910.1	96193.4	122544
	-83.9797	2767.59	24444	94381.3	120237
	-83.9767	2739.21	23991.1	92618.2	117993
	-83.9737	2711.41	23551.1	90902.3	115809
	-83.9707	2684.16	23123.4	89232.1	113684
	-83.9677	2657.45	22707.6	87606	111616
	-83.9647	2631.28	22303.2	86022.5	109602
	-83.9617	2605.62	21909.8	84480.3	107640
	-83.9587	2580.46	21527.1	82978	105730
	-83.9557	2555.8	21154.6	81514.2	103869
	-83.9527	2531.61	20791.9	80087.8	102056
	-83.9497	2507.88	20438.8	78697.4	100289
	-83.9467	2484.61	20094.9	77342	98566.1
	-83.9437	2461.77	19759.9	76020.5	96886.7
	-83.9407	2439.37	19433.5	74731.6	95249
	-83.9377	2417.39	19115.4	73474.6	93651.8
	-83.9347	2395.81	18805.3	72248.2	92093.8
	-83.9317	2374.63	18502.9	71051.6	90573.6
	-83.9287	2353.85	18208.1	69883.8	89090.2
	-83.9257	2333.44	17920.5	68744	87642.4
	-83.9227	2313.4	17639.9	67631.3	86229
	-83.9197	2293.73	17366	66544.8	84849.1
	-83.9167	2274.4	17098.8	65483.8	83501.5
	-83.9137	2255.43	16837.9	64447.6	82185.4
	-83.9107	2236.78	16583.2	63435.3	80899.8
	-83.9077	2218.47	16334.4	62446.3	79643.7
	-83.9047	2200.48	16091.5	61479.8	78416.2
	-83.9017	2182.8	15854.1	60535.3	77216.6
	-83.8987	2165.42	15622.2	59612	76044.1
	-83.8957	2148.35	15395.5	58709.4	74897.8
	-83.8953	2146.15	15366.4	58593.4	74750.5
	-83.8938	2137.75	15255.5	58151.4	74189.1
	-83.8927	2131.57	15174	57826.8	73776.9
	-83.8923	2129.42	15145.8	57714.3	73633.9
	-83.8908	2121.16	15037.3	57282.1	73085
	-83.8897	2115.07	14957.4	56963.8	72680.7
	-83.8893	2112.98	14930	56854.6	72542
	-83.8878	2104.86	14823.9	56431.8	72005.1
	-83.8867	2098.85	14745.6	56119.6	71608.6
	-83.8863	2096.81	14719	56013.7	71474
	-83.8848	2088.83	14615.3	55600.1	70948.7
	-83.8837	2082.91	14538.5	55293.9	70559.8
	-83.8833	2080.92	14512.8	55191	70429.2
	-83.8818	2073.07	14411.3	54786.4	69915.3
	-83.8807	2067.23	14336	54486.1	69533.8
	-83.8803	2065.29	14311	54386.2	69406.9
	-83.8788	2057.57	14211.7	53990.3	68904.1
	-83.8777	2051.81	14137.8	53695.6	68529.7
	-83.8773	2049.92	14113.5	53598.7	68406.6
	-83.8758	2042.33	14016.4	53211.2	67914.4
	-83.8747	2036.65	13943.9	52922	67547.1
	-83.8743	2034.8	13920.4	52827.9	67427.6
	-83.8728	2027.34	13825.3	52448.7	66945.8
	-83.8717	2021.74	13754.2	52164.8	66585.3
	-83.8713	2019.93	13731.3	52073.5	66469.2
	-83.8698	2012.59	13638.3	51702.3	65997.7
	-83.8687	2007.07	13568.5	51423.7	65643.8
	-83.8683	2005.31	13546.3	51335	65531.1
	-83.8668	1998.09	13455.3	50971.6	65069.4
	-83.8657	1992.64	13386.8	50698.1	64722
	-83.8653	1990.92	13365.2	50611.9	64612.5
	-83.8638	1983.82	13276.1	50256.1	64160.4
	-83.8627	1978.45	13208.8	49987.6	63819.3
	-83.8623	1976.77	13187.9	49903.9	63713.1
	-83.8608	1969.78	13100.6	49555.4	63270.3
	-83.8597	1964.48	13034.6	49291.8	62935.3
	-83.8593	1962.85	13014.2	49210.5	62832.1
	-83.8578	1955.96	12928.8	48869.2	62398.4
	-83.8567	1950.74	12864	48610.3	62069.5
	-83.8563	1949.14	12844.2	48531.4	61969.2
	-83.8548	1942.37	12760.5	48197.1	61544.4
	-83.8537	1937.21	12696.8	47942.8	61221.3
	-83.8534	1935.66	12677.6	47866.2	61123.9
	-83.8519	1928.99	12595.6	47538.6	60707.7
	-83.8507	1923.9	12533.1	47288.8	60390.3
	-83.8504	1922.38	12514.5	47214.4	60295.7
	-83.8489	1915.83	12434.1	46893.5	59887.9
	-83.8477	1910.8	12372.7	46648.1	59576.1
	-83.8474	1909.32	12354.6	46575.8	59484.2
	-83.8459	1902.87	12275.9	46261.3	59084.5
	-83.8447	1897.91	12215.5	46020.2	58778.1
	-83.8444	1896.46	12198	45949.9	58688.9
	-83.8429	1890.11	12120.8	45641.7	58297.2
	-83.8417	1885.21	12061.5	45404.8	57996
	-83.8414	1883.8	12044.5	45336.6	57909.3
	-83.8399	1877.55	11968.8	45034.5	57525.4
	-83.8387	1872.72	11910.6	44801.7	57229.4
	-83.8384	1871.34	11894	44735.4	57145.2
	-83.8369	1865.18	11819.9	44439.2	56768.8
	-83.8357	1860.41	11762.6	44210.4	56477.9
	-83.8354	1859.07	11746.5	44146	56396.1
	-83.8339	1853.01	11673.8	43855.7	56027
	-83.8327	1848.3	11617.5	43630.7	55741
	-83.8324	1846.99	11601.9	43568.2	55661.5
	-83.8309	1841.02	11530.6	43283.5	55299.6
	-83.8297	1836.37	11475.3	43062.3	55018.5
	-83.8294	1835.09	11460.1	43001.6	54941.2
	-83.8279	1829.21	11390.2	42722.4	54586.3
	-83.8267	1824.62	11335.8	42505	54309.8
	-83.8264	1823.38	11321	42445.9	54234.8
	-83.8249	1817.58	11252.5	42172.1	53886.6
	-83.8237	1813.05	11199	41958.3	53614.8
	-83.8234	1811.84	11184.6	41900.9	53541.9
	-83.8219	1806.13	11117.4	41632.4	53200.4
	-83.8207	1801.66	11064.8	41422.1	52933.1
	-83.8204	1800.47	11050.8	41366.4	52862.1
	-83.8189	1794.85	10984.9	41102.9	52527.1
	-83.8177	1790.43	10933.1	40896.1	52264.2
	-83.8174	1789.27	10919.6	40842	52195.3
	-83.8159	1783.74	10854.9	40583.5	51866.6
	-83.8147	1779.37	10804	40380.1	51607.9
	-83.8144	1778.24	10790.8	40327.4	51541
	-83.8129	1772.79	10727.3	40073.8	51218.4
	-83.8117	1768.48	10677.2	39873.8	50964
	-83.8114	1767.38	10664.4	39822.6	50898.9
	-83.8099	1762	10602.1	39573.7	50582.3
	-83.8087	1757.75	10552.9	39376.9	50332
	-83.8084	1756.67	10540.4	39327.2	50268.8
	-83.8069	1751.38	10479.3	39082.9	49958.1
	-83.8057	1747.17	10430.8	38889.2	49711.7
	-83.8054	1746.12	10418.7	38840.9	49650.2
	-83.8039	1740.9	10358.7	38601.2	49345.3
	-83.8027	1736.75	10311	38410.6	49102.8
	-83.8024	1735.72	10299.2	38363.7	49043.1
	-83.8009	1730.59	10240.3	38128.3	48743.7
	-83.7997	1726.48	10193.4	37940.8	48505.1
	-83.7994	1725.48	10181.9	37895.2	48447.1
	-83.7979	1720.41	10124.1	37664.1	48153.1
	-83.7967	1716.36	10077.9	37479.5	47918.2
	-83.7964	1715.38	10066.8	37435.2	47861.8
	-83.7949	1710.39	10010	37208.3	47573.2
	-83.7937	1706.38	9964.47	37026.7	47342
	-83.7934	1705.43	9953.68	36983.6	47287.2
	-83.7919	1700.51	9897.91	36760.8	47003.7
	-83.7907	1696.55	9853.11	36582	46776.1
	-83.7904	1695.62	9842.63	36540.1	46722.8
	-83.7889	1690.77	9787.85	36321.3	46444.5
	-83.7877	1686.86	9743.74	36145.3	46220.3
	-83.7874	1685.96	9733.55	36104.6	46168.6
	-83.7859	1681.17	9679.74	35889.7	45895.1
	-83.7847	1677.31	9636.32	35716.4	45674.5
	-83.7844	1676.42	9626.41	35676.8	45624.1
	-83.7829	1671.71	9573.55	35465.8	45355.6
	-83.7817	1667.89	9530.79	35295.1	45138.2
	-83.7814	1667.03	9521.16	35256.7	45089.3
	-83.7799	1662.38	9469.23	35049.4	44825.5
	-83.7787	1658.6	9427.11	34881.2	44611.4
	-83.7784	1657.76	9417.76	34843.9	44563.9
	-83.7769	1653.18	9366.73	34640.2	44304.6
	-83.7757	1649.44	9325.24	34474.7	44093.8
	-83.7754	1648.63	9316.15	34438.4	44047.7
	-83.7739	1644.11	9266.01	34238.3	43792.9
	-83.7727	1640.42	9225.14	34075.2	43585.2
	-83.7724	1639.62	9216.31	34039.9	43540.4
	-83.7709	1635.16	9167.03	33843.3	43290
	-83.7697	1631.51	9126.77	33682.7	43085.4
	-83.7694	1630.73	9118.19	33648.4	43041.8
	-83.7679	1626.34	9069.76	33455.2	42795.8
	-83.7667	1622.73	9030.08	33296.9	42594.2
	-83.7664	1621.97	9021.74	33263.7	42551.8
	-83.7649	1617.64	8974.14	33073.8	42310
	-83.7637	1614.07	8935.05	32917.8	42111.4
	-83.7634	1613.33	8926.94	32885.5	42070.2
	-83.7619	1609.06	8880.15	32698.8	41832.5
	-83.7607	1605.53	8841.63	32545.2	41636.8
	-83.7604	1604.81	8833.75	32513.8	41596.8
	-83.7589	1600.59	8787.74	32330.3	41363.1
	-83.7577	1597.11	8749.78	32178.9	41170.3
	-83.7574	1596.4	8742.12	32148.4	41131.4
	-83.7559	1592.24	8696.89	31968	40901.6
	-83.7547	1588.79	8659.47	31818.8	40711.6
	-83.7544	1588.11	8652.03	31789.2	40673.8
	-83.7529	1584.01	8607.56	31611.8	40447.9
	-83.7517	1580.6	8570.67	31464.8	40260.5
	-83.7514	1579.93	8563.44	31436	40223.8
	-83.75	1575.88	8519.7	31261.6	40001.7
	-83.7487	1572.51	8483.34	31116.7	39817
	-83.7485	1571.86	8476.32	31088.7	39781.3
	-83.747	1567.86	8433.3	30917.2	39562.9
	-83.7457	1564.53	8397.45	30774.3	39380.8
	-83.7455	1563.89	8390.64	30747.2	39346.2
	-83.744	1559.95	8348.32	30578.5	39131.3
	-83.7427	1556.65	8312.97	30437.7	38951.8
	-83.7425	1556.03	8306.35	30411.3	38918.2
	-83.741	1552.14	8264.73	30245.5	38706.8
	-83.7397	1548.88	8229.87	30106.6	38529.8
	-83.7395	1548.28	8223.44	30081	38497.2
	-83.738	1544.44	8182.49	29917.8	38289.3
	-83.7367	1541.22	8148.12	29780.9	38114.8
	-83.7365	1540.63	8141.88	29756	38083
	-83.735	1536.84	8101.59	29595.6	37878.5
	-83.7337	1533.65	8067.69	29460.6	37706.4
	-83.7335	1533.08	8061.62	29436.4	37675.6
	-83.732	1529.34	8021.98	29278.5	37474.3
	-83.7307	1526.18	7988.55	29145.4	37304.6
	-83.7305	1525.63	7982.66	29122	37274.7
	-83.729	1521.94	7943.65	28966.6	37076.7
	-83.7277	1518.81	7910.67	28835.3	36909.3
	-83.7275	1518.27	7904.95	28812.6	36880.3
	-83.726	1514.63	7866.57	28659.7	36685.4
	-83.7247	1511.54	7834.03	28530.2	36520.3
	-83.7245	1511.01	7828.48	28508.1	36492.1
	-83.723	1507.41	7790.7	28357.7	36300.3
	-83.7217	1504.36	7758.61	28230	36137.5
	-83.7215	1503.84	7753.22	28208.6	36110.1
	-83.72	1500.3	7716.03	28060.6	35921.4
	-83.7187	1497.27	7684.36	27934.6	35760.7
	-83.7185	1496.77	7679.13	27913.7	35734.1
	-83.717	1493.27	7642.53	27768.1	35548.4
	-83.7157	1490.27	7611.28	27643.8	35389.8
	-83.7155	1489.79	7606.2	27623.6	35364.1
	-83.714	1486.33	7570.17	27480.2	35181.2
	-83.7127	1483.36	7539.34	27357.6	35024.8
	-83.7125	1482.89	7534.41	27338	34999.8
	-83.711	1479.47	7498.93	27196.9	34819.8
	-83.7097	1476.54	7468.51	27075.9	34665.4
	-83.7095	1476.08	7463.73	27056.8	34641.1
	-83.708	1472.71	7428.79	26917.9	34463.9
	-83.7067	1469.81	7398.77	26798.5	34311.6
	-83.7065	1469.36	7394.13	26780.1	34288.1
	-83.705	1466.03	7359.73	26643.3	34113.6
	-83.7037	1463.16	7330.1	26525.5	33963.2
	-83.7035	1462.72	7325.6	26507.6	33940.4
	-83.702	1459.44	7291.72	26373	33768.6
	-83.7007	1456.59	7262.47	26256.7	33620.2
	-83.7005	1456.17	7258.11	26239.3	33598.1
	-83.699	1452.92	7224.75	26106.8	33428.9
	-83.6977	1450.11	7195.87	25992	33282.5
	-83.6975	1449.7	7191.64	25975.2	33261
	-83.696	1446.49	7158.78	25844.6	33094.4
	-83.6947	1443.71	7130.28	25731.3	32949.8
	-83.6945	1443.31	7126.17	25715	32929
	-83.693	1440.14	7093.81	25586.5	32764.9
	-83.6917	1437.38	7065.67	25474.7	32622.2
	-83.6915	1436.99	7061.69	25458.9	32602
	-83.69	1433.87	7029.81	25332.2	32440.4
	-83.6887	1431.14	7002.02	25221.9	32299.5
	-83.6885	1430.76	6998.17	25206.5	32280
	-83.687	1427.67	6966.76	25081.8	32120.7
	-83.6857	1424.97	6939.32	24972.9	31981.7
	-83.6855	1424.6	6935.59	24958	31962.7
	-83.684	1421.55	6904.65	24835.2	31805.9
	-83.6827	1418.87	6877.55	24727.6	31668.5
	-83.6825	1418.52	6873.93	24713.2	31650.2
	-83.681	1415.5	6843.44	24592.2	31495.7
	-83.6797	1412.85	6816.69	24486	31360
	-83.6795	1412.51	6813.18	24472.1	31342.3
	-83.678	1409.53	6783.14	24352.9	31190
	-83.6767	1406.91	6756.72	24248	31056.1
	-83.6765	1406.57	6753.32	24234.5	31038.9
	-83.675	1403.63	6723.72	24117	30888.9
	-83.6737	1401.03	6697.62	24013.5	30756.6
	-83.6735	1400.7	6694.34	24000.5	30740
	-83.672	1397.8	6665.16	23884.7	30592.2
	-83.6707	1395.23	6639.38	23782.5	30461.5
	-83.6705	1394.91	6636.2	23769.8	30445.4
	-83.669	1392.04	6607.45	23655.8	30299.8
	-83.6677	1389.49	6581.98	23554.8	30170.7
	-83.6675	1389.18	6578.91	23542.6	30155.1
	-83.666	1386.35	6550.57	23430.2	30011.6
	-83.6647	1383.83	6525.41	23330.4	29884.1
	-83.6645	1383.53	6522.43	23318.6	29869.1
	-83.663	1380.73	6494.5	23207.9	29727.6
	-83.6617	1378.23	6469.65	23109.3	29601.7
	-83.6615	1377.94	6466.77	23097.9	29587.1
	-83.66	1375.17	6439.23	22988.8	29447.6
	-83.6587	1372.7	6414.68	22891.4	29323.3
	-83.6585	1372.42	6411.89	22880.4	29309.2
	-83.657	1369.68	6384.74	22772.8	29171.7
	-83.6557	1367.23	6360.48	22676.6	29048.8
	-83.6555	1366.96	6357.79	22666	29035.2
	-83.654	1364.25	6331.03	22559.9	28899.7
	-83.6527	1361.83	6307.05	22464.9	28778.3
	-83.6525	1361.56	6304.45	22454.6	28765.1
	-83.651	1358.89	6278.06	22350.1	28631.5
	-83.6497	1356.49	6254.37	22256.2	28511.6
	-83.6495	1356.23	6251.86	22246.3	28498.9
	-83.648	1353.59	6225.84	22143.2	28367.1
	-83.6467	1351.21	6202.43	22050.5	28248.6
	-83.6466	1350.96	6200.01	22040.9	28236.3
	-83.6451	1348.35	6174.35	21939.3	28106.5
	-83.6437	1345.99	6151.21	21847.7	27989.4
	-83.6436	1345.76	6148.87	21838.4	27977.5
	-83.6421	1343.17	6123.57	21738.2	27849.5
	-83.6407	1340.84	6100.7	21647.7	27733.7
	-83.6406	1340.61	6098.44	21638.8	27722.3
	-83.6391	1338.06	6073.48	21540	27596
	-83.6377	1335.74	6050.88	21450.5	27481.6
	-83.6376	1335.52	6048.7	21441.9	27470.6
	-83.6361	1333	6024.09	21344.5	27346
	-83.6347	1330.7	6001.75	21256.1	27233
	-83.6346	1330.49	5999.65	21247.8	27222.4
	-83.6331	1328	5975.37	21151.7	27099.5
	-83.6317	1325.72	5953.28	21064.3	26987.8
	-83.6316	1325.52	5951.26	21056.3	26977.6
	-83.6301	1323.05	5927.32	20961.6	26856.4
	-83.6287	1320.8	5905.48	20875.2	26746
	-83.6286	1320.6	5903.53	20867.5	26736.1
	-83.6271	1318.16	5879.91	20774.1	26616.6
	-83.6257	1315.93	5858.32	20688.7	26507.4
	-83.6256	1315.74	5856.45	20681.3	26498
	-83.6241	1313.33	5833.14	20589.1	26380.1
	-83.6227	1311.12	5811.8	20504.7	26272.1
	-83.6226	1310.93	5810	20497.6	26263
	-83.6211	1308.55	5787.01	20406.7	26146.8
	-83.6197	1306.36	5765.9	20323.3	26040
	-83.6196	1306.18	5764.17	20316.4	26031.3
	-83.6181	1303.83	5741.48	20226.8	25916.6
	-83.6167	1301.66	5720.61	20144.3	25811
	-83.6166	1301.49	5718.95	20137.7	25802.6
	-83.6151	1299.16	5696.56	20049.2	25689.5
	-83.6137	1297.01	5675.93	19967.7	25585.1
	-83.6136	1296.84	5674.33	19961.4	25577
	-83.6121	1294.54	5652.24	19874.1	25465.4
	-83.6107	1292.41	5631.84	19793.5	25362.2
	-83.6106	1292.25	5630.3	19787.5	25354.5
	-83.6091	1289.97	5608.51	19701.3	25244.3
	-83.6077	1287.86	5588.32	19621.6	25142.3
	-83.6076	1287.7	5586.85	19615.8	25134.9
	-83.6061	1285.45	5565.34	19530.9	25026.2
	-83.6047	1283.36	5545.38	19452	24925.3
	-83.6046	1283.21	5543.97	19446.5	24918.2
	-83.6031	1280.98	5522.74	19362.7	24810.9
	-83.6017	1278.91	5503	19284.7	24711.1
	-83.6016	1278.77	5501.65	19279.4	24704.3
	-83.6001	1276.57	5480.7	19196.7	24598.4
	-83.5987	1274.51	5461.17	19119.6	24499.8
	-83.5986	1274.37	5459.88	19114.5	24493.2
	-83.5971	1272.19	5439.2	19032.9	24388.7
	-83.5957	1270.16	5419.88	18956.6	24291.2
	-83.5956	1270.03	5418.65	18951.8	24284.9
	-83.5941	1267.87	5398.23	18871.2	24181.8
	-83.5927	1265.85	5379.12	18795.8	24085.3
	-83.5926	1265.73	5377.95	18791.2	24079.3
	-83.5911	1263.6	5357.79	18711.7	23977.5
	-83.5897	1261.59	5338.89	18637.1	23882
	-83.5896	1261.47	5337.77	18632.7	23876.4
	-83.5881	1259.37	5317.87	18554.2	23775.9
	-83.5867	1257.38	5299.17	18480.4	23681.5
	-83.5866	1257.27	5298.1	18476.2	23676.1
	-83.5851	1255.18	5278.46	18398.8	23576.9
	-83.5837	1253.21	5259.95	18325.8	23483.4
	-83.5836	1253.11	5258.94	18321.8	23478.3
	-83.5821	1251.04	5239.55	18245.3	23380.4
	-83.5807	1249.09	5221.24	18173.1	23288
	-83.5806	1248.99	5220.27	18169.3	23283.1
	-83.5791	1246.95	5201.12	18093.9	23186.4
	-83.5777	1245.02	5183.01	18022.5	23095
	-83.5776	1244.92	5182.09	18018.9	23090.4
	-83.5761	1242.9	5163.19	17944.3	22994.9
	-83.5747	1240.98	5145.26	17873.7	22904.4
	-83.5746	1240.89	5144.39	17870.3	22900.1
	-83.5731	1238.89	5125.72	17796.7	22805.8
	-83.5717	1236.99	5107.98	17726.8	22716.3
	-83.5716	1236.9	5107.17	17723.6	22712.2
	-83.5701	1234.93	5088.73	17651	22619.1
	-83.5687	1233.04	5071.17	17581.8	22530.5
	-83.5686	1232.96	5070.4	17578.8	22526.6
	-83.5671	1231	5052.19	17507.1	22434.7
	-83.5657	1229.13	5034.81	17438.6	22347.1
	-83.5656	1229.06	5034.09	17435.8	22343.4
	-83.5641	1227.12	5016.1	17365	22252.7
	-83.5627	1225.27	4998.91	17297.2	22165.9
	-83.5626	1225.19	4998.23	17294.6	22162.5
	-83.5611	1223.28	4980.47	17224.6	22072.9
	-83.5597	1221.44	4963.44	17157.6	21987
	-83.5596	1221.37	4962.81	17155.1	21983.8
	-83.5581	1219.48	4945.26	17086.1	21895.3
	-83.5567	1217.66	4928.41	17019.8	21810.3
	-83.5566	1217.59	4927.82	17017.4	21807.3
	-83.5551	1215.72	4910.49	16949.2	21719.9
	-83.5537	1213.91	4893.81	16883.6	21635.8
	-83.5536	1213.85	4893.26	16881.4	21633
	-83.5521	1211.99	4876.14	16814.1	21546.7
	-83.5507	1210.2	4859.63	16749.1	21463.4
	-83.5506	1210.15	4859.12	16747.1	21460.9
	-83.5491	1208.31	4842.21	16680.6	21375.6
	-83.5477	1206.53	4825.86	16616.3	21293.2
	-83.5476	1206.48	4825.39	16614.5	21290.8
	-83.5461	1204.66	4808.68	16548.7	21206.6
	-83.5447	1202.9	4792.5	16485.1	21125
	-83.5446	1202.85	4792.07	16483.4	21122.8
	-83.5432	1201.06	4775.56	16418.5	21039.6
	-83.5417	1199.31	4759.55	16355.5	20958.8
	-83.5417	1199.26	4759.15	16354	20956.9
	-83.5402	1197.48	4742.84	16289.8	20874.7
	-83.5387	1195.75	4726.98	16227.5	20794.7
	-83.5387	1195.71	4726.62	16226.1	20792.9
	-83.5372	1193.95	4710.51	16162.8	20711.7
	-83.5357	1192.23	4694.8	16101	20632.6
	-83.5357	1192.19	4694.48	16099.8	20630.9
	-83.5342	1190.45	4678.56	16037.2	20550.7
	-83.5327	1188.74	4663.01	15976.1	20472.3
	-83.5327	1188.71	4662.72	15975	20470.9
	-83.5312	1186.98	4646.98	15913.1	20391.6
	-83.5297	1185.29	4631.59	15852.7	20314
	-83.5297	1185.27	4631.34	15851.7	20312.8
	-83.5282	1183.56	4615.79	15790.6	20234.4
	-83.5267	1181.88	4600.54	15730.7	20157.6
	-83.5267	1181.85	4600.32	15729.9	20156.5
	-83.5252	1180.16	4584.95	15669.5	20079.1
	-83.5237	1178.5	4569.85	15610.2	20003
	-83.5237	1178.48	4569.67	15609.5	20002.1
	-83.5222	1176.8	4554.48	15549.9	19925.6
	-83.5207	1175.15	4539.53	15491.1	19850.3
	-83.5207	1175.13	4539.38	15490.6	19849.5
	-83.5192	1173.47	4524.36	15431.6	19773.9
	-83.5177	1171.84	4509.56	15373.5	19699.4
	-83.5177	1171.82	4509.44	15373	19698.8
	-83.5162	1170.18	4494.6	15314.8	19624
	-83.5147	1168.56	4479.93	15257.2	19550.2
	-83.5147	1168.55	4479.84	15256.9	19549.8
	-83.5132	1166.92	4465.17	15199.3	19475.9
	-83.5117	1165.31	4450.65	15142.3	19402.8
	-83.5117	1165.3	4450.59	15142.1	19402.5
	-83.5102	1163.69	4436.09	15085.2	19329.5
	-83.5087	1162.09	4421.7	15028.8	19257
	-83.5087	1162.09	4421.67	15028.6	19256.9
	-83.5072	1160.49	4407.34	14972.4	19184.7
	-83.5057	1158.91	4393.08	14916.5	19113
b		peak area
	time (ms)	aC-out	aC-in narrow	aC-in broad			predicted from linewidth (T2*)							deconvoluted peak intensities (T2)
	0.4	146000000	278000000	199000000		aC-out	24.5739	24.7721	27.216	26.5536	24.8399	23.2108		31.2	33.51	29.96
	1.6	143000000	322000000	147000000		aC-in narrow	13.2789	13.1779	14.9907	14.8057	14.158	13.784		9.772	9.355	8.026
	2.4	119000000	261000000	184000000		aC-in broad	2.80086	2.7962	3.3707	3.07175	2.77527	2.62548		3.297	3.843	4.531
	3.2	121000000	200000000	62889300
	6.4	99801200	133000000	0
	12.8	79448400	94356700	0
	25.6	66804300	47782400	0
	51.2	33019800	9678510	0
	102.4	11440800	0	0
c
			temperature (°C)
		ppm	2	4	7.5	11	14.5	18	21.5	25	28.5	32	34		temperature (°C)	aC-out				aC-in narrow					aC-in broad
		-48316.8	77554	44538.5	11070.9	34157.3	11281.1	41993.8	73379.2	37402.5	33694.6	28818.5	50020.8		2	0.133802	0.134939	0.12157		0.26767	0.298043	0.266549			0.598529	0.567018	0.611881
		-48315.1	62350.7	53501	18218.8	31597	2609.82	40121.4	73940.1	14565.6	36269.7	23744.7	49117.9		4	0.131255	0.129386	0.123923		0.256455	0.253141	0.287342			0.61229	0.617474	0.588736
		-48313.4	60754.1	61411.6	27902	22776.8	9217.02	28028.7	57995.3	14094.7	59301.6	6241.37	32370		7.5	0.136384	0.136329	0.110551		0.312385	0.301759	0.272553			0.551231	0.561912	0.616896
		-48311.7	59606.6	46615.3	28623.5	32740.9	16575.8	14432.8	19873.5	18983.9	53905.8	-1279.42	45503.2		11	0.147748	0.145341	0.128472		0.347738	0.368359	0.320224			0.504514	0.4863	0.551303
		-48310	58459.2	29348.2	27998.2	49414.1	26345.7	19006.3	17645.5	26019.8	22186.9	7841.42	74838.7		14.5	0.149857	0.148007	0.132538		0.379388	0.371277	0.351453			0.470755	0.480716	0.516009
		-48308.3	57311.8	23923.6	18938.1	41935.5	32900.8	26252	41975.2	33570.2	19200.8	14466.6	44839.1		18	0.164018	0.151825	0.1349		0.414356	0.394853	0.338015			0.421626	0.453322	0.527085
		-48306.6	58970.5	49245.5	8610.57	25831.4	29143.1	25662.1	40353.2	25144.6	32140.8	16931.4	30122.8		21.5	0.155255	0.15824	0.114193*		0.422674	0.420526	0.299773*			0.422071	0.421234	0.586034*
		-48304.9	60721.9	53837.7	14669.4	33879.3	30088.8	23919.8	21959.9	12890.6	24765.1	19396.2	44828.8		25	0.178253	0.179283	0.119594*		0.445822	0.442288	0.273348*			0.375925	0.378429	0.607058*
		-48303.2	77439.4	55826	23190.4	50552.5	40405.9	11275.7	37701.1	27996.1	8485.17	21861	24226.7		28.5	0.210848	0.207333	0.19013		0.506246	0.495582	0.455853			0.282906	0.297085	0.354018
		-48301.5	94650.6	64718.6	2189.29	51899.8	29174.5	-2971.5	44569.1	49657	12775	23167.6	3785.73		32	0.254842	0.251519	0.234321		0.527823	0.514389	0.517039			0.217336	0.234092	0.24864
		-48299.8	76940.3	74362.3	10492.3	47774.2	13346.4	9582.11	38315.7	52945.1	28069.1	22543.6	1618.11		34	0.295839	0.28415	0.25543		0.49891	0.481041	0.505181			0.205251	0.234809	0.239388
		-48298.1	58078.4	59457	22282.9	30230.4	17459.1	26076.3	49283.9	51831.1	23808.2	31903.2	-418.215
		-48296.4	66031.5	41881.5	95.7075	7895.2	21011.9	31668.4	49212.2	67193	12324	57903.3	12411.7
		-48294.7	74868.7	34125.7	-8181.26	9713.01	5874.58	35657.6	21343.9	48158	2057.84	65308.4	25180.1
		-48293	59384.9	27437.9	20133.4	20155.1	-4692.25	31526.9	16611.6	30721.2	-1224.29	41721.1	30979.9
		-48291.3	73033.2	55119.3	26541.3	22546	5127.9	26202.5	46321.8	35040.3	-1131.8	28118	36472.7
		-48289.6	93903.9	86538.2	28897.4	22062.4	10103.2	31780.5	67973.5	38160.6	-13642.3	31154.8	7278.18
		-48288	114980	65789.1	27035.8	31894.3	-21943.6	38961.1	61501.1	39893.5	-12077.2	25455.2	-21504.6
		-48286.3	132237	39367.4	24540.8	45409.2	-43702.6	34103.5	63396	57204.2	8263	5195.92	-3831.61
		-48284.6	119433	47315.6	8338.29	54898.5	-23661	27476.5	64414.4	39900.5	12801.8	2909.16	13676.4
		-48282.9	97536.9	59000.7	23818.8	30745	1416.81	44926.2	63444.6	9318.07	7598.11	30573.3	12602.4
		-48281.2	75373.7	50326.4	25386.7	-3899.55	-8739.99	65914.4	55170.3	16101.2	22560.1	44258.4	11857.2
		-48279.5	75661.4	39438.7	24104.5	-5978.85	-2879.3	71229.8	30327.6	28473.4	44270.8	34648.7	47592.2
		-48277.8	76688	51260.3	27303.6	18200.1	31545.1	52436.4	14542.6	20811.3	44369.6	25039.1	23700.2
		-48276.1	77714.6	65550.3	31175.7	47648.5	28564.8	16810.1	19302.3	20540.8	46069.9	15429.5	-18244.1
		-48274.4	78741.3	75544	26612.1	45980.5	-2501.93	22793	15533.5	23140.1	53249.9	12505.5	-412.909
		-48272.7	79144.3	55609.7	20781.9	33205.3	-6071.7	44497	6447.16	24541.1	60850	20721.5	52193.1
		-48271	79526.8	47204	30241.5	33849.8	-2911.06	45763.2	30047.8	25655.1	48486.6	28937.6	45360.8
		-48269.3	98618.8	69860.5	41996.6	39284.2	21826.8	40645.5	41610.4	27967.4	17558.9	37153.6	41006.1
		-48267.6	88390.7	51526.5	46721.8	42873.4	37272.7	35060.6	20413.5	30566.8	15981	39877.2	36585.4
		-48265.9	69070.6	28390.2	16648.2	45804	22931	42139.4	11089.4	33166.1	32702.6	33450	24780.6
		-48264.2	79419.9	61108.6	-10389.9	34308.2	21604.5	51078.5	37081.4	35765.4	30254.2	27022.8	13108.8
		-48262.5	90753.1	99895.9	-2468	17663.4	50562.4	34576.3	56998.7	30774.8	18905.5	20595.6	16301.6
		-48260.8	72150.2	87431.3	6300.81	18800.4	40714.7	14337.1	37362.7	23967.1	28130.2	17726.1	19491.7
		-48259.1	63477.9	69398.7	14436.5	10179.1	23993.2	29080.1	14193.3	7572.03	42893.6	20783.7	22372.1
		-48257.4	85100.6	66097.2	25384.3	-15261.1	12889.9	48961.1	22247.8	-11118.3	35459.9	23841.3	25369
		-48255.7	105836	64396	36754.1	-12443.6	19794.6	43400.2	28977	12036.7	15345.2	26898.9	41372.3
		-48254	96572.5	61093.2	17894.1	17637.1	29558.8	34102.8	33148.9	45208.9	-6190.02	31205	57272.8
		-48252.3	93810.5	57616.3	-5502.39	21135.6	48488	45363.7	31522.6	49618.3	-15750.3	37590.6	61448.5
		-48250.7	91294.3	54139.5	22641.7	13140.4	58004.1	59643.5	33403.4	47142.8	640.751	37983.7	35896
		-48249	53227.7	50662.7	24774.3	37355.1	37352.7	48480.8	43236.1	49660.9	17947.4	28394.8	10610.7
		-48247.3	43931.5	52249.9	12703.9	52292.1	21467.6	33582.3	47725.6	53374.2	10824.3	20097.4	15092.3
		-48245.6	84266	54387	-737.677	27607.6	20856.9	44353.7	40101.2	57087.5	4887.09	13951	23909.3
		-48243.9	96259.4	56524.2	936.084	15923.6	23344.5	58894	37299.5	60800.8	24394.1	13797.4	32609.1
		-48242.2	81075.1	58661.3	4877.62	29084.1	35760.4	40721.8	38416.2	51929.9	39773.6	23625.4	28303.2
		-48240.5	65031.4	50823.6	8819.14	27355.7	43409.7	17747.1	27575.9	40047.3	48457.7	27835	23961.6
		-48238.8	87345.8	41903	12760.7	18265.1	35784.8	15658.2	39711.3	37752.8	51193.5	22687	15671.9
		-48237.1	110918	40348.4	25303.7	18234	30781.6	16635.1	68891.1	37752.8	30887.5	22783	7382.26
		-48235.5	128253	39593.5	39136.9	21434.9	34179.2	17612.1	50578.1	42347.2	843.365	31612.7	-907.421
		-48233.8	115446	47585.9	57188.5	39735	32809.7	18589	9777.39	48040.9	-9030.73	43282.9	-8995.62
		-48232.1	94093.8	56527.8	42125.6	63421.8	16166.4	35241.3	4128.43	44545.8	-3284.06	47696.9	5211.08
		-48230.4	102433	50737.3	15321.9	62949.3	9619.15	54194.1	29845.7	19675.3	5302.76	26405	19417.8
		-48228.7	111753	43347.7	21264.1	53858.8	35417.8	40433	40537.3	-8360.3	15150.2	15526.8	33624.5
		-48227	91134.4	46153.9	49141.5	38728.3	50727.9	21870.9	19351.7	2298.69	25606.3	45784.9	47538.7
		-48225.3	72653.5	50066.7	45801.3	21443.4	32436.8	23414.5	5016.43	26129.2	27237.6	69163.4	29172.6
		-48223.6	84214.1	66870.6	8617.6	22949.5	19151.7	27908.5	12283.8	31738.2	24609	45287.2	11120.9
		-48221.9	93012.7	85073.4	866.282	31158	21903.4	21497.6	32471.3	33158.9	21980.4	18102.8	27749.1
		-48220.2	101689	74117.3	16455.9	11850.9	21794.4	13486.6	44943.5	34675.2	19351.8	39015.9	44211.4
		-48218.5	97617	30531.3	34786.6	-17270.3	12521.6	19106.9	39930.2	33794.2	15042.2	64639.7	42405
		-48216.8	93128	26106.1	33606.1	-6124.04	6258.65	26727.1	38425.2	32339.9	9921.25	48753.6	40643.7
		-48215.1	69926.4	55742.5	29500.3	19383.6	9636.62	38436.8	44870.9	42621.9	14886.2	31133.2	43566.2
		-48213.4	76052.8	76758.3	4301.19	27441.9	15875.6	28935.9	50000.9	36533.3	24719.2	36720.2	16719.3
		-48211.7	96257.6	67025.5	9689.42	29277.1	31278	17641.3	52149.4	13871.2	29486.1	47713.1	-14572.4
		-48210	86950.4	72513.2	35358.4	31112.3	40362.2	50174.3	50789.4	26698.8	31808.1	53460.7	3693.5
		-48208.3	80406.5	79998.5	29559.2	32947.4	29210.6	79563.6	41479	35914.5	17319.7	50475.9	23546.2
		-48206.6	73985	58323.6	10263.6	32265.8	26642.6	63931.3	37943.3	22893.9	-5281.5	50675.8	13787.7
		-48204.9	78947.3	33486.1	23453.5	30686.7	51564.5	19408.4	47492.4	28061.3	-11702.6	56177.4	16414.2
		-48203.2	84281.8	34432.6	47854.5	29107.6	67406.8	15209	53532.8	38675.1	-10315.3	51687.5	18854.1
		-48201.5	89616.3	67642.8	39426.8	27528.5	54172.8	15589.5	51623	31333.8	1158.57	30565	1130.63
		-48199.8	94950.8	83942.8	20667.4	32661	45707.9	15703.5	52637.2	19698.8	17499.8	24180.4	13184.4
		-48198.2	100285	68594.9	17993.2	40186.7	52514.7	18884.8	60276.6	43225.4	27116.6	42328.5	30849
		-48196.5	105620	53735.4	17540.3	47712.4	54522.5	22515.8	62067.5	75159.9	33488.5	42490.8	18977.5
		-48194.8	110954	39275.2	17041.3	55238.1	41163.3	26146.8	50608.5	77925.7	39860.5	12715.5	27540.6
		-48193.1	116289	47530.2	17597	46985.7	29234.9	29777.8	45103.2	73717.3	46232.5	4224.62	35785.8
		-48191.4	122520	58247.8	18310.8	33108	21887.9	28637.4	53085.7	59919.1	43358.1	31160.8	9627.13
		-48189.7	128780	68965.3	19727.7	39366.1	19340.4	26797.5	55219.4	43828.1	36022.3	47354.8	13651.4
		-48188	120070	79682.8	21250	20585.3	32159.4	43134.5	44103.6	49264.5	28686.5	45670	67195.2
		-48186.3	110870	79733.2	22772.3	-5989.49	38300.7	62136.2	37155.2	59847.4	21350.7	52604.1	51136.1
		-48184.6	104166	78627.4	24294.6	969.763	23062.6	69138.1	39646.9	54446.9	6331.25	61890.9	8209.88
		-48182.9	97543	79363.5	17334.8	30824.7	15248	74381.1	42138.6	45225.5	-12395.2	45974.1	14825.8
		-48181.2	90920.3	80299.1	9104.29	32528.8	31198.4	54175.7	44630.4	38201.9	401.546	41312.6	22061
		-48179.5	84297.5	62816.3	29001.4	23671.2	40470.5	30240.4	49370.4	31703.6	28406	66914.7	29458.7
		-48177.8	97227.5	72807.3	53111.7	15142.6	28363.8	32208.2	59203.1	25205.3	8704.68	75535.3	54229.6
		-48176.1	110795	87833.5	45929.7	23394.7	22169	37972.2	65672.3	18707	-13835	66198	49147.9
		-48174.4	89428.6	73589.1	34060.9	37628	34898	17832.8	57503.8	28342.6	10766.5	60186.7	30281.9
		-48172.7	66923.2	60718.2	22192.1	43470.9	44764.7	15711	37312.4	41834.3	13062.1	61046.4	60707.1
		-48171	90269.3	77812.4	10323.3	46323.3	45469.2	20989.3	39937.8	32948.1	-15245.4	73339.2	64282.1
		-48169.3	115110	97178.2	13837.3	46826.3	43669.1	-16743.9	61782.1	18713.7	-8573.86	75637.8	18854.9
		-48167.6	111878	86973.5	19654.8	30381.9	33852.2	-14969.5	48122.4	17067.1	27229.1	61306.5	31011.2
		-48165.9	77786.6	75572.1	25472.4	-152.695	26898	37158	35818.2	18428.7	47518.9	44086.2	42809.3
		-48164.2	88806.4	79122.2	31289.9	-1442.1	29105.6	46595.6	62585.7	19790.2	48409.4	22058.9	16184.5
		-48162.6	101327	98696.9	31130	32916.6	30388.8	5214.09	73703.5	21151.8	44636.8	18022.4	19434.6
		-48160.9	97004.3	119834	30075.1	43666	28713.5	10159.2	49382.9	27608.5	39603.2	43918.5	39126.6
		-48159.2	92132.8	121593	29020.3	23466.4	31809.7	22827	28572.7	35282.6	33961.4	62443.2	29151.6
		-48157.5	87261.3	121252	27965.4	12440.5	50175.2	23465.5	15711.2	42956.8	33097.9	68704	25131.2
		-48155.8	82389.9	113544	24454.7	25615.8	57088.7	22342	13381	50631	34538.7	68967.6	50519.7
		-48154.1	92491.1	105038	20576.3	45368.9	27356.3	32126	34896.5	41121	35979.6	59253.9	42474.2
		-48152.4	103079	100523	33576	49598.4	6213.28	43507.5	45167.2	27505.5	37420.5	53569.8	34348
		-48150.7	88030.9	96440.3	49102.1	48296.7	12554.3	32619.4	29978	29875.5	47478.9	54589	17553.8
		-48149	72148.2	84989.4	50738.8	55050.6	16945.5	18469.8	22980.5	36064.4	61692.9	55608.2	1174.59
		-48147.3	82468.3	72740.8	50296.6	64674.7	15098	22499.8	34529	16251.6	45639.9	56627.4	29373.2
		-48145.6	123587	90962.7	30866.2	52313.4	16113.9	29191.9	44614.7	-9772.53	14992.2	60770.5	57237.1
		-48143.9	141659	112483	25472.6	32119.2	26290.8	23783.2	51388.6	12161	10197.9	70109.7	49191.5
		-48142.2	129005	99617.7	22604.9	19980.9	31307.6	16602.6	47629.8	45549.8	17869.6	69452.4	41180.6
		-48140.5	109138	83031	2858.46	10712.4	19815.4	34873.9	20026.8	43969.1	11668.5	52167.5	36607
		-48138.8	89067.9	83023.1	9420.94	13302.4	11186.9	56871.5	8758.23	34036	18957.3	43629.9	2503.6
		-48137.1	92316.2	84809.4	54055.8	20116.8	11719.2	52280.8	34466.4	24102.9	37236.3	49641.1	-11200.8
		-48135.4	96322.1	93964.1	64005.8	26931.2	12848.1	43797.6	51981.9	14169.8	15765.3	46405	4621.21
		-48133.7	100328	103916	34252.4	33745.6	15885.6	35314.4	50952.3	25968.3	-15073.6	27788.9	12.5886
		-48132	104334	101702	20547.2	46434.2	17491.1	26831.2	49264.5	42956.7	-689.494	14421.4	-4181.6
		-48130.3	116762	98172.4	9998.52	61215.3	14516.3	35477.5	46086.4	43958.4	24756.5	21780.1	35611.7
		-48128.6	129465	94642.4	21219.4	57198.4	8946.03	46631.1	42908.3	41142.4	25975.7	45341.5	45363.2
		-48126.9	127193	91112.4	35697	46486.1	-4925.96	46876.1	39730.2	32931	31340.4	42672.3	20724.1
		-48125.3	124435	83437.6	41734.7	52809.5	-12115.1	45524.7	40868.3	23431.1	43393.1	15217.6	25868.2
		-48123.6	113781	75314.4	46510	65200.6	2070	37355.4	51775.3	25122.2	45355.7	29837.8	38131.8
		-48121.9	102870	67191.2	37746.4	58793.2	13123.4	28188.3	54488.4	67854.6	42454.5	76513.4	50273.3
		-48120.2	118788	59068	26957.7	45690.9	14160.6	37202.4	38657.7	90683.6	39553.3	71086	49414.1
		-48118.5	135577	65519.2	33049	37456	18062.2	48877	29557.8	68203.7	36652.1	27855.3	48429.7
		-48116.8	105571	73546.8	41664.8	30954.6	31124	52881.3	35690.2	48553.9	41791.6	11170.4	34135.1
		-48115.1	103996	66836.5	28301.2	32509.9	41739	55763.3	41822.5	70136.9	50806.8	15935.8	20073.7
		-48113.4	128349	58532.5	11650.8	36934.2	44529.8	58645.3	47954.9	64707.8	43004.4	23195.1	30775.1
		-48111.7	123563	61435.5	11880.7	37141.4	47320.7	61527.3	49962.5	50643.6	27096.4	21119.2	41429.8
		-48110	120145	65550.3	14634.7	35846.8	50111.5	61454.8	42636.5	29384.9	19597.3	3522.31	47132
		-48108.3	116804	77034.1	28290.7	34552.2	50097.4	60950	41164	6408.87	16150.9	-75.4418	52618
		-48106.6	126565	89314.6	43576.7	33257.6	41114.2	49536.1	52936.3	14659.6	12704.5	19601.5	35199
		-48104.9	136751	84899.5	41982.1	50594.9	34995.9	36526.3	60464.7	30363.8	9258.12	31653.6	17731.2
		-48103.2	122914	78679.5	37863.7	74566.1	38037.2	49547	58390.8	46067.9	18556.9	31029.6	-4611.19
		-48101.5	108300	96409.4	36448.9	58251.8	43287	66375	52804.5	61772.1	33997.6	38405.6	2930.51
		-48099.8	108661	101990	35438.2	27594.2	55597.2	65020.5	39271.5	61287.9	32619.6	47080.8	28424.4
		-48098.1	109506	84329.5	13326.3	26353.9	63132.4	61006.9	31171.9	56940.3	23137.1	27150.7	53508
		-48096.4	113452	79068.4	21822.4	35586.7	55401.8	72448.5	35364.5	68581.3	27740.5	12831.2	35259
		-48094.7	117498	90138.9	54708.2	36762.2	51830.9	86150.2	39557.2	84038	39131.1	32509.3	16992.3
		-48093	123416	88063.4	56722.4	35069.3	61557.7	74396	43749.9	68566	33702.6	41433.5	-2849.46
		-48091.3	129395	100871	57910.8	28508.3	66509.1	58919.5	48820.7	45713.7	20170.1	41285.3	7171.83
		-48089.7	112910	130198	59730	20214.4	56195.1	57137	55878.2	45246.2	33075.7	59215	32978.2
		-48088	125650	126112	41678.1	36093.1	49343.5	57356.9	59422.8	50119.9	58719.3	66393.5	58566.9
		-48086.3	156206	88765.4	20656.6	60576.5	53559.1	68486.6	55021.3	52195.5	47359.6	55702.3	61252.1
		-48084.6	157356	71110.9	16516.9	65010.2	54909.2	81211.4	50642.6	53603.5	18172.2	44018.7	63778.1
		-48082.9	131953	85406.2	14899.9	62307.2	47100.4	71206.9	46315.6	78995.7	23886.2	30685.8	49591
		-48081.2	135676	91831.5	24010	70683.7	44575	57879.6	41988.6	71735	46414.4	28104.7	35639.7
		-48079.5	140366	97062.7	34722.8	66888	58936.3	62736	37661.7	51771.4	52122.4	43392.8	46448.5
		-48077.8	115104	118837	25388.1	50809.4	64700.3	70250.4	38604.4	69337	49727.5	48178.8	57027.1
		-48076.1	120699	142399	29940.5	64632.3	42988.1	63445	51465.9	72072.4	46649.2	47514	43464.8
		-48074.4	157274	113758	45236.4	81868.6	28798.8	54546.6	64327.5	69086.3	43241.7	66545.7	30221.6
		-48072.7	158000	79478.5	27995.5	64005	38650.9	56558.7	77189	74095.3	49926.7	65157.1	50120.1
		-48071	127584	82356	16262.4	46715.6	35367.3	60165.3	81175.6	81011.3	61473.1	33869.5	40197.8
		-48069.3	126583	118726	22988	49829.1	1571.32	56043.5	65091.2	71937	66922	28145	19108.4
		-48067.6	126563	135247	21507.8	65728.7	9677.65	50792.4	52520.4	59048.7	69433.8	48411.6	27712.3
		-48065.9	124671	134542	18425.4	68021	34619.1	56452	47895	64337.2	61852.8	56627.6	34174.8
		-48064.2	122718	133920	28005.1	58534.5	57410.8	63705.8	43416	73960.9	49410.7	70345.3	11085.2
		-48062.5	135742	133479	22592.9	63014.2	73333.8	56866.5	39268.1	67593.7	47008.9	81200.8	4553.08
		-48060.8	149250	115533	27321.7	82294.3	82837.5	47968.1	38633.9	57413.1	49442.8	55355.6	-1854.41
		-48059.1	145908	110439	67707.9	72566.4	71830.7	49980.7	45944.9	58226.2	51876.7	29680.2	4736.31
		-48057.4	142023	123365	74445.6	59364.8	59390.6	53587.3	50593.2	61661.1	54310.6	59209.9	11508.3
		-48055.7	156157	123324	58522.3	65125.3	42371.6	51738.3	49220.5	65095.9	45389.7	75129.2	37158.5
		-48054	140918	112479	72438	65539.5	32937.1	49092.4	47847.8	68530.7	31000.4	39009.4	62636.1
		-48052.4	121593	130121	91185.5	62011.4	47732.9	64631.8	46475.1	79711.3	40162.4	21759.6	69878.5
		-48050.7	132122	128987	80738.3	74936.5	57750.8	82827.6	44882.8	92738.8	60665.6	47919.8	47435.1
		-48049	139872	96002.1	65932.3	93715.1	52505.7	72317.1	42793.9	76981.5	59864.6	48877.7	27457.9
		-48047.3	97576.9	104058	68340	99062.4	45528.6	57614	44219.2	54361.3	48804.9	22848.8	7987.43
		-48045.6	84876	146368	73317.4	99631.5	33018.8	61096.6	53589.3	62325.3	37745.3	19212.6	41126.6
		-48043.9	143075	148711	62466	86852.9	21942.4	67235.2	61348.7	77580.8	26685.6	35738.7	73889.7
		-48042.2	179587	116916	49251.8	69326.1	15444.8	73828.3	65466.8	92836.3	24037.5	52628.4	67660.3
		-48040.5	145433	99446	29706	81685	14367.7	80487.9	66070.5	108092	25439.4	59513.1	61430.8
		-48038.8	135862	98605.4	26099.5	88556.5	30603.9	76235.7	58729.6	100309	26841.4	49778.6	55201.3
		-48037.1	157112	123415	44008	59808.5	43972.9	70390.3	56806.9	87033.5	28243.3	49799.3	49054.2
		-48035.4	159043	150820	47867	52667.1	48184.6	60225.6	67131.9	73758.4	42683.5	54016.9	51417
		-48033.7	160321	144750	44457.3	71095.6	53232.6	49430.3	69256.1	60483.4	63400.9	32538.8	53779.9
		-48032	183442	135069	74108.4	78421.8	60951.4	49546.9	52843.5	57803.4	60564.9	21516.5	56142.8
		-48030.3	177310	130302	91914.1	73876.2	65802.9	51256.6	42394.1	57648.7	46389.8	47686.4	58283.9
		-48028.6	153286	126065	73430.3	67147.2	61497.2	48874.2	45422.9	57494	37472.3	60413.8	37525.5
		-48026.9	178644	110772	53249.3	78216.2	57699.4	45894.5	54309.9	57339.2	31085.7	34401.5	16911.2
		-48025.2	192502	123770	50452	95614.9	55523.1	46552.2	76437.1	64131.5	41523.5	19261.9	11150.4
		-48023.5	175983	133766	55450.7	83629.7	55856	69565.4	88019.3	72579.2	60060.2	39734.5	5556.01
		-48021.8	194385	113612	61236.7	61194.9	58465.7	96602.3	75769.6	71431.1	54713.7	52146	17097.1
		-48020.1	213942	115157	57964.3	62939.1	41656.5	87386.9	67034.9	67996.3	37871.1	58625.7	28493.8
		-48018.4	196676	134125	53340.6	73281.6	32789.6	64223.8	66244.1	66960.5	43321.4	88369.9	25037.4
		-48016.7	178227	140862	57159.7	78586.7	56964.3	61625.1	59887.5	66496.3	59502	96911.7	21776.6
		-48015.1	174249	146109	62238.2	82100.6	63957.5	60165.2	40953.3	75628.3	58436.8	70246	38629.4
		-48013.4	170736	144907	72417.6	85614.5	60502.2	58406.6	30221.6	87046.7	28880.9	53587.5	55144.5
		-48011.7	150373	143009	83357.9	89128.4	82155.7	58012.2	38025.1	81196.8	11059.8	53545.9	37002.9
		-48010	159425	144801	55601.2	75682.7	94846.2	57816.8	44070.8	71232.8	43944.6	49751.5	19074.1
		-48008.3	166631	146992	38959	56206.9	78923.1	68022.7	46144.7	86859.2	92688.4	39725.9	22960.1
		-48006.6	173747	139046	54385.9	49828.9	64733	79746.2	51734.3	70196.1	72408.2	47714.3	26846.2
		-48004.9	207701	144752	57333.6	64227.8	56074.8	66006	65267.2	23796.1	27310.2	85612.1	30732.3
		-48003.2	242516	168938	31378.3	84945.7	52197.1	48551.1	70088.8	36467.9	26238.5	95541.9	34433.9
		-48001.5	206725	165459	35261.2	73631.4	63579.7	46101.7	55227.9	82773.2	41655.3	59037.7	19260.6
		-47999.8	168670	160646	67223.2	74364.5	63966.3	45841.2	48570.6	95072.9	55655.1	40548.6	4426.38
		-47998.1	195524	170775	85734.6	99575.9	29255	41943	60447.3	80085.3	62083	51967.9	24247.4
		-47996.4	224461	158419	73935.4	98780	10799.2	59340.7	62508.8	60776.1	64867.4	50751.2	43942.4
		-47994.7	218446	143470	57992.4	86701.9	44226.6	85286.1	42395.9	55062.5	53086.2	28557.5	50777.3
		-47993	211310	163843	69600.6	94439.3	69914.5	75635.8	28143	52587	34296.4	24379.9	57448.2
		-47991.3	204174	188021	85316.1	109220	70900.9	59770.9	27128.4	60308.3	45795.2	50109.6	47410.8
		-47989.6	197038	175802	92588.2	108930	70452.8	80151.8	31333.1	70458	71867.2	63421.6	37665
		-47987.9	205281	159661	98601.5	103282	65427	99925.9	47328	80607.7	68912.2	56120.8	57330.9
		-47986.2	214018	167173	83681.7	86550.5	58279.3	82459.2	57462.4	90757.4	51991.7	61331.9	46867.7
		-47984.5	222754	177231	65641.6	82001.4	44360.3	61961.8	54358.9	88185.7	53160.8	67291.9	-6328.46
		-47982.8	231491	182490	76099.1	97960.4	35223.2	78175.2	56237	82584.8	63032.7	41587	54.2553
		-47981.1	235546	172488	73916.5	86928.1	41345	97418.8	69367.1	67386.5	47768.1	38497.9	23703.3
		-47979.5	239451	165506	59190	57383	44209.1	116331	76636.3	49903.1	40604.5	62130.7	17606.9
		-47977.8	241484	188509	76744.5	57575.4	36678.1	119327	70668.1	59812.5	54514.2	54944	7178.89
		-47976.1	243457	211000	100388	68255.8	33929.4	120003	68848.4	76243.9	53694.3	28105.9	-2873.82
		-47974.4	251125	203605	90412.9	78591.2	46439.2	109309	76398.2	76679.2	55255.6	35812.9	25129.5
		-47972.7	229015	188429	79978.7	91949.5	58052.4	96959.2	80431.2	73306.3	82829.3	52444.5	52888.4
		-47971	229041	187501	104002	106382	66804.6	84608.9	76522.1	90028.7	94453.2	50801.3	55895.7
		-47969.3	259767	186202	104559	94111.5	72687.2	72258.6	74737.7	111535	53344	52536.8	58825.5
		-47967.6	257745	184692	83982.2	88475.2	69414.9	87876.3	77751.6	110646	31698.2	59879.2	53904.4
		-47965.9	224683	198849	89300.1	103011	68145.4	107570	80765.6	104426	48952.8	64218.3	48983.3
		-47964.2	234358	214691	98850.8	106556	73265.2	101797	83779.5	89608.2	56987.7	63573.5	44062.2
		-47962.5	245429	212256	107346	113063	78385	92312.1	88533.7	72743.6	55916.8	67340	39245.3
		-47960.8	247177	207854	115684	138782	83504.8	91695.6	97217.5	71875.9	51585.2	78426.5	44947.6
		-47959.1	248626	203453	107485	148732	89159	92371.4	100039	74815.7	45685.5	83505.9	50606.8
		-47957.4	266929	199051	96822.3	118797	96517.7	93047.1	89624.7	75218.3	56615.2	78617.8	51640
		-47955.7	255809	204964	103049	110996	105311	93722.8	78404	75017.2	75638.6	73166.6	22923.6
		-47954	240609	211986	111791	115129	118682	94171.1	65363.5	74816	80041.1	66781	-10152.8
		-47952.3	225311	211637	100785	103810	121918	94586.3	65220.2	74614.9	77412.5	66402.8	16189.5
		-47950.6	224369	210494	86838.2	87001.3	92827.7	95001.5	94196	91611.1	64685.8	75991.6	43797.5
		-47948.9	253849	221024	89780.6	103071	78088.6	95416.7	108460	112700	47103.3	83515.4	12319.7
		-47947.2	279292	232810	95238.1	130819	109121	104473	89511.1	104992	57290.9	87613	12989
		-47945.5	274612	237223	109140	139756	130345	114788	74079.6	90432.9	80831.6	85702.9	72675.4
		-47943.8	270848	240844	124300	142011	120294	106911	66589.5	80473.1	80809.4	73826	93408.2
		-47942.2	297108	225686	111310	138051	113112	96384.3	71118.6	71607.5	69457.7	71148.7	55117.3
		-47940.5	287181	208510	94129.3	131884	115085	114432	102780	62742	68927.7	83732.8	54414.3
		-47938.8	276069	215909	106912	125717	116340	136642	119197	53876.5	73600.8	86303.4	53674.2
		-47937.1	281812	225952	124157	119550	115307	133382	101203	71208.2	68175.2	72263.3	49221.8
		-47935.4	288093	230004	124511	106328	117144	126413	97079.3	94772.3	57894.4	69864.2	44976.5
		-47933.7	291496	233411	122350	90600.9	128135	121263	124265	102338	58974.8	86774.7	61458.3
		-47932	294807	229446	133210	99061.2	132473	116378	140895	106097	65517.1	100681	77494.4
		-47930.3	283136	224688	146007	116111	115595	136964	133704	99283	61960.5	109604	48983.3
		-47928.6	270988	231143	141914	127283	101587	161257	133329	89953.4	53548.9	109264	20942.4
		-47926.9	281937	238804	135307	136366	96733.8	134382	148339	103022	69385.8	93560.2	39845.6
		-47925.2	293623	253838	135781	126637	97383.2	100059	152794	121419	96879.2	80860.5	58401.5
		-47923.5	305308	269664	137310	110227	115576	113038	133427	116616	107540	73143.7	42310.3
		-47921.8	316994	276888	138839	107575	127070	132903	119493	106296	110111	74817.7	26445.8
		-47920.1	317598	283188	140367	109808	117206	140032	117822	135975	118993	92066.2	33163.5
		-47918.4	317850	282114	144007	130855	111919	145307	116151	136767	130909	99299.5	39881.1
		-47916.7	318102	280248	147961	158582	121219	139667	114480	103928	119260	77905.5	46598.8
		-47915	318353	280341	151916	160272	127648	132437	113029	103662	96283.9	50414.7	53148.5
		-47913.3	333276	280644	155870	152718	124923	126658	112074	138928	97478.9	65895.8	42993.9
		-47911.6	348665	288321	171173	145164	120763	121089	111119	142070	110291	104578	33188
		-47909.9	349071	296789	188164	137610	112027	104604	110164	136883	113003	106621	58027.8
		-47908.2	349001	315397	188264	140891	107957	122919	110840	131885	110861	90971.4	82403
		-47906.6	351155	335094	185851	148018	124504	156535	115197	123288	111876	113084	60687.8
		-47904.9	353379	330211	178160	163209	155579	169775	119554	113834	114407	133090	39222.2
		-47903.2	355603	322689	169683	181262	163130	176198	123911	120669	116938	116560	42502.9
		-47901.5	357828	322036	178098	184532	140413	182093	128708	112175	119470	108042	46028.9
		-47899.8	361613	322121	189026	182555	149396	184348	134497	85915.9	128103	112810	73836.9
		-47898.1	365448	307458	176727	172514	183740	186074	140286	94920.6	139669	117579	101395
		-47896.4	384266	291212	160973	159610	170748	162327	146075	136255	134401	122347	104207
		-47894.7	403561	313986	173374	159832	139458	134874	145838	144702	121043	123970	107019
		-47893	387659	340950	189961	164711	172257	138581	132007	128421	118208	120376	109831
		-47891.3	370639	343334	195638	180679	205050	146820	125214	127632	120427	116783	112492
		-47889.6	388582	343079	199694	184453	179498	155059	134301	135057	122647	113190	100307
		-47887.9	407635	344552	203749	170745	161008	163298	141628	143351	124867	110473	88296.3
		-47886.2	405773	346210	207804	185118	165016	161473	144985	136842	117551	109210	93529.8
		-47884.5	403246	347869	231931	200859	165194	158184	141303	126816	105654	107946	98518.4
		-47882.8	415704	349528	259041	196894	153169	180369	121742	120591	110593	106682	79079.1
		-47881.1	428638	349036	235473	207534	145933	206258	113951	115268	123619	100285	30336.3
		-47879.4	435318	348313	204370	225388	153949	203943	132706	109946	116127	85376	20551.4
		-47877.7	441800	362338	205118	223418	160020	197528	151461	104624	98777.9	84493.5	69812.8
		-47876	450155	377947	210601	214412	159895	191113	170216	118454	91530.5	106859	85367.3
		-47874.3	458569	383415	204469	215487	164917	184697	180464	136834	89135.5	121334	71386.5
		-47872.6	447941	387796	230399	220139	186336	200687	171527	139213	101051	122733	72870.7
		-47870.9	466678	377428	255367	224791	198537	219932	162589	137790	119841	124132	74083.5
		-47869.3	500726	365477	262552	229443	187123	220982	153652	140567	133580	125531	48697
		-47867.6	485278	381949	261946	235387	202751	219386	149175	144342	144893	127131	23749.4
		-47865.9	469029	401470	260557	241789	234722	219383	154755	148117	143473	129065	41793.3
		-47864.2	502755	413616	265678	240126	227034	219611	162095	151892	135937	131000	59837.3
		-47862.5	523702	424972	271768	235602	221117	238036	159323	161219	128402	132934	77881.3
		-47860.8	514224	424497	276801	245023	248213	259105	133452	171863	120867	134493	95631.3
		-47859.1	526587	422753	281677	259392	252376	244050	141178	182508	123802	135429	84656.6
		-47857.4	539671	445592	277666	244189	229154	223746	168335	193153	131766	136365	73935.2
		-47855.7	550882	471068	255441	218497	235292	228918	167709	182194	122892	137301	87956.3
		-47854	562034	481179	247248	222082	234006	237792	170309	166103	105932	138488	101578
		-47852.3	548718	489642	275302	236052	209080	235293	180187	172816	122017	140089	76230.5
		-47850.6	534627	490731	296584	241957	194205	231140	186543	165742	153969	136430	51543.3
		-47848.9	565493	491028	282325	245001	211333	237907	184962	153857	162348	124054	91185.3
		-47847.2	597782	507814	292613	266360	223672	246260	183160	180322	159408	118003	130346
		-47845.5	596040	526368	307293	294215	220760	249893	180862	194302	176779	134459	122652
		-47843.8	593222	520338	310885	295858	222818	252840	185607	183948	203903	166580	114958
		-47842.1	615380	511672	312830	288205	240698	237589	206227	192439	207452	171601	107264
		-47840.4	638329	535581	314776	305608	253788	219694	217476	206487	199683	144176	99821.2
		-47838.7	662370	562981	316722	299636	251627	231145	207598	202131	197071	138053	116811
		-47837	686445	583005	311451	268109	250125	246858	201242	193405	196935	156366	133545
		-47835.3	695534	602239	305109	285346	250720	262570	202824	201033	191747	148125	125539
		-47833.6	704150	594431	324815	314930	251315	278283	201397	193339	184133	139818	117852
		-47832	719010	583724	348388	309868	251910	263612	193191	167881	194320	164404	141208
		-47830.3	734067	597601	385437	315883	253283	244529	192028	177700	213051	174206	164206
		-47828.6	749125	614114	390694	329881	257135	258204	206740	203640	214943	159521	152567
		-47826.9	764182	629858	372278	310986	263861	276636	216682	192830	208751	155235	140954
		-47825.2	786635	645519	367988	296560	279737	291200	215877	164500	198770	168173	131815
		-47823.5	809322	675932	389263	324822	290403	305203	208027	172587	186971	171087	122522
		-47821.8	832008	707925	413961	350060	284485	286447	184303	198545	170119	157401	98385.2
		-47820.1	854695	711991	422818	357648	283358	262935	174961	207374	150843	148476	74839.7
		-47818.4	897052	713064	429324	393270	297480	276903	198028	208843	158405	147436	108350
		-47816.7	940030	728890	439042	420501	313519	296312	214051	209647	178850	156419	141379
		-47815	948037	746295	449237	408437	335658	297521	214201	201049	189191	182003	128022
		-47813.3	954942	776762	467881	402223	349172	296088	221559	190218	194681	200678	114995
		-47811.6	990494	808627	487778	402138	335237	302163	245164	188991	204698	207912	133512
		-47809.9	1026950	840493	511019	408102	329479	309327	261723	190043	216887	201111	122130
		-47808.2	1063410	872358	534757	416211	349739	316491	262410	200549	218972	171070	90955.4
		-47806.5	1099860	906836	541597	437932	363290	323656	258987	213298	216207	155315	119082
		-47804.8	1140380	941594	545930	464479	355493	338271	246304	226047	201600	163214	139671
		-47803.1	1181020	968975	558316	484303	353327	353967	245364	238796	181311	177127	101256
		-47801.4	1246640	995567	571897	469478	369077	358743	270878	225334	191337	201001	98401.6
		-47799.7	1313050	1050430	592518	468760	384828	361934	278485	205654	215910	202004	124988
		-47798	1374740	1108330	647979	509364	400579	376957	245749	214785	226377	165141	128074
		-47796.4	1436270	1158850	689444	551320	415682	393695	224756	230753	230077	154344	131178
		-47794.7	1482820	1208570	694293	557435	428724	377671	230217	255174	233777	186704	136139
		-47793	1528900	1253310	711026	567576	441766	356895	241843	281600	237476	198511	140963
		-47791.3	1591840	1297510	764063	583197	454809	371042	267357	290418	243912	176292	132800
		-47789.6	1655310	1366290	811682	584700	465874	390256	285825	256643	251662	168108	124896
		-47787.9	1743760	1437710	823959	613468	470649	409469	288422	231162	235832	183162	141729
		-47786.2	1833000	1504670	869244	675016	475424	428682	287623	248228	208689	196164	158291
		-47784.5	1906620	1571160	920168	711858	480200	443118	279178	270405	199863	205768	148878
		-47782.8	1979750	1662230	935887	719788	487222	456860	269852	291633	199824	201336	139466
		-47781.1	2087860	1755940	946385	753792	501391	470603	272636	316162	209891	173667	130053
		-47779.4	2197070	1836270	1030110	818727	522272	484345	302024	303056	224806	167304	121028
		-47777.7	2329690	1915170	1124690	836787	564499	496296	319839	278437	243116	196211	148934
		-47776	2463050	2038340	1199270	841842	602651	507987	338535	291667	263054	215091	176664
		-47774.3	2634510	2166230	1270870	881310	627842	519678	359215	323414	266149	217374	187697
		-47772.6	2807170	2313800	1359370	939943	653034	531368	369250	318971	261164	218998	198604
		-47770.9	2949670	2463480	1450380	1001320	678226	552161	355314	313422	274708	219534	197140
		-47769.2	3141190	2630980	1562160	1066720	708153	574272	353124	309770	297139	226086	166161
		-47767.5	3332400	2800380	1677020	1133560	753135	580911	377385	319426	269880	242596	151887
		-47765.8	3473590	2962720	1774980	1193000	793322	585308	397975	332237	239000	252338	196500
		-47764.1	3574180	3173480	1904240	1282090	818264	584186	410300	367460	272086	250876	195503
		-47762.4	3643560	3401180	2039030	1394040	851716	625953	422624	407997	310987	255432	165405
		-47760.7	3651420	3580950	2207700	1477770	912230	674961	434949	400907	309874	269945	190343
		-47759.1	3567440	3737640	2451090	1550120	972744	724102	450187	382526	314433	272755	214849
		-47757.4	3421620	3843230	2704820	1676270	1033260	745937	471986	382556	327422	256199	198543
		-47755.7	3273950	3852590	2956960	1839630	1097880	763816	493785	386950	319592	249670	182499
		-47754	3155630	3763690	3242660	2009420	1175550	814461	515584	368030	320176	259738	191189
		-47752.3	3038230	3611230	3534080	2215020	1262580	869854	529893	382007	349659	275509	199860
		-47750.6	2902090	3403800	3769270	2465560	1379330	918193	527342	441513	356408	300719	206753
		-47748.9	2765370	3210180	3952970	2728880	1496860	965510	528609	471229	347607	315899	213804
		-47747.2	2703600	3067770	4073960	3024960	1628380	1031030	552569	494640	370391	314485	235695
		-47745.5	2644170	2919560	4073920	3351950	1805960	1099190	604817	537926	408321	318963	257048
		-47743.8	2583110	2770160	3933260	3685860	2025160	1200570	649295	550144	435722	333190	227698
		-47742.1	2521990	2681020	3698710	3984800	2289180	1306770	695535	553919	458075	344408	198714
		-47740.4	2495860	2598310	3419170	4271360	2585120	1428430	745743	574680	457686	350648	204358
		-47738.7	2470810	2528210	3188840	4482610	2909780	1596040	795216	599466	466608	362718	210210
		-47737	2487000	2508640	3000350	4505830	3279120	1799380	857136	609843	489277	384434	235694
		-47735.3	2504470	2493100	2829370	4309180	3680120	2006980	936693	655231	493672	400131	261021
		-47733.6	2521940	2477430	2660240	3979600	4053990	2252810	984513	723733	498905	405871	271507
		-47731.9	2539420	2467600	2547440	3659460	4395100	2577000	1051590	757129	542880	410076	281737
		-47730.2	2564700	2487900	2476800	3352100	4721560	2988200	1176120	774215	582580	411740	267853
		-47728.5	2590220	2507670	2425590	3060210	4894890	3410470	1328270	828020	612488	435472	254548
		-47726.8	2615750	2527040	2376520	2827590	4787660	3819090	1485270	895133	646607	495709	295655
		-47725.1	2641270	2573770	2346470	2648970	4446850	4225730	1701610	963241	682746	540022	336330
		-47723.5	2685540	2593910	2319230	2515020	4016820	4640890	1980100	1064970	712027	557993	336614
		-47721.8	2730390	2609060	2325460	2436870	3573300	5057280	2272700	1174670	771717	585996	337266
		-47720.1	2775230	2653520	2336640	2374430	3171890	5274320	2611130	1326800	852190	630591	372544
		-47718.4	2820080	2725420	2347820	2321280	2881500	5098380	2980040	1527400	934884	674842	407812
		-47716.7	2875100	2770400	2359000	2271410	2678430	4577510	3346150	1750720	1039270	718522	442152
		-47715	2930440	2789480	2402050	2259210	2499060	4014350	3714020	2015690	1154050	762955	476492
		-47713.3	2987650	2835640	2449820	2260330	2356070	3521280	4085850	2354960	1280630	808632	510832
		-47711.6	3044920	2917460	2514480	2274900	2281860	3111180	4394520	2748110	1473510	857946	545651
		-47709.9	3106570	3002760	2581650	2294240	2232410	2768520	4462330	3162360	1748750	925313	625140
		-47708.2	3198330	3065300	2643010	2329710	2190290	2536050	4226320	3579460	2083220	1029900	704271
		-47706.5	3274160	3125420	2703510	2370900	2171410	2375690	3806530	4015370	2491970	1175140	750334
		-47704.8	3349470	3192300	2755560	2426960	2161160	2267320	3415200	4494160	3029660	1350670	826428
		-47703.1	3434610	3259900	2806360	2488290	2178350	2180530	3111410	4880380	3686150	1555400	935282
		-47701.4	3520070	3363780	2874940	2567770	2197520	2095940	2874610	4922270	4356130	1800110	1014820
		-47699.7	3605520	3471530	2946150	2653690	2222980	2044130	2669540	4553660	4977660	2134180	1128800
		-47698	3690970	3556220	3056810	2723460	2254440	2040750	2482990	3990520	5708690	2610080	1341950
		-47696.3	3811090	3667960	3173300	2819800	2316460	2065260	2361580	3494540	6600820	3223050	1579120
		-47694.6	3932300	3828970	3279790	2913440	2414650	2092890	2305710	3136240	7197020	3952000	1917090
		-47692.9	4053500	3965390	3384810	2969800	2511500	2123260	2264150	2855870	6942730	4695020	2430890
		-47691.2	4174700	4069760	3518000	3052870	2609440	2154020	2192620	2625920	5962200	5429900	3084230
		-47689.5	4292590	4200560	3655360	3181700	2710800	2239850	2148570	2474730	4855180	6337550	3835880
		-47687.8	4410370	4349260	3808220	3317920	2807840	2333650	2163870	2378460	3960810	7427230	4587060
		-47686.2	4501290	4470030	3963370	3452720	2896910	2427460	2179600	2319150	3285900	8159570	5297310
		-47684.5	4591370	4617450	4148800	3616430	3013620	2521260	2169930	2266440	2788950	7923060	6229250
		-47682.8	4717370	4797560	4338710	3790370	3154300	2609380	2188570	2218530	2429890	6815810	7533930
		-47681.1	4814510	4954380	4522110	3980460	3270030	2696670	2241880	2171760	2171240	5496080	8450020
		-47679.4	4860730	5078870	4738350	4176260	3376140	2799430	2301800	2148800	2006110	4390210	8177680
		-47677.7	4905400	5184830	4957480	4388490	3531180	2948140	2367970	2169930	1919040	3561270	6855010
		-47676	4945540	5289160	5176300	4606530	3731220	3074720	2448180	2213750	1872270	2977160	5366600
		-47674.3	4955550	5375030	5397590	4853500	3951780	3197180	2528390	2260800	1833970	2562910	4217840
		-47672.6	4936520	5458950	5619230	5110690	4185140	3363790	2608610	2301650	1809990	2272160	3380530
		-47670.9	4916610	5465680	5837360	5357800	4434280	3536800	2698890	2341030	1826580	2072110	2763110
		-47669.2	4836100	5434680	6054960	5633630	4681170	3736030	2811810	2400420	1862140	1924320	2356940
		-47667.5	4753710	5407290	6204990	5938350	4959910	3960910	2928250	2502990	1899060	1832070	2089860
		-47665.8	4663190	5351110	6288680	6249270	5293230	4203510	3052630	2585420	1954930	1822800	1880920
		-47664.1	4542440	5248120	6362630	6545390	5661800	4484640	3185970	2660940	2053590	1837520	1732200
		-47662.4	4399060	5110960	6436370	6803990	6026180	4810640	3339480	2784510	2179350	1814080	1664480
		-47660.7	4255010	4949130	6412550	7023590	6392000	5142360	3506210	2957870	2290130	1799590	1626300
		-47659	4132200	4785010	6295420	7201160	6762400	5485470	3716790	3103600	2398390	1856870	1577020
		-47657.3	4010050	4649710	6136340	7279030	7128950	5895770	3969320	3240640	2530300	1944180	1587460
		-47655.6	3886810	4487970	5938960	7250350	7471790	6339230	4244810	3402500	2713390	2015320	1632520
		-47653.9	3733550	4278800	5708420	7138520	7754290	6764250	4529710	3608670	2916360	2114060	1677630
		-47652.2	3571850	4094440	5507520	6974430	7934470	7165630	4849870	3819930	3115530	2258410	1726440
		-47650.5	3439920	3948880	5342610	6736590	8005770	7564040	5209030	4068680	3333120	2416830	1775950
		-47648.9	3356310	3807130	5125930	6444420	7967840	7911020	5584540	4384980	3593250	2598500	1890060
		-47647.2	3274180	3691820	4876090	6148900	7790470	8185000	5960040	4753540	3889340	2803000	2004490
		-47645.5	3177680	3579330	4678940	5856240	7507280	8337970	6335550	5141210	4230510	3045240	2147340
		-47643.8	3050750	3427640	4504200	5569130	7178760	8307290	6702380	5531250	4635820	3293750	2290770
		-47642.1	2932720	3271760	4297730	5283970	6816660	8093280	7035600	5946110	5100350	3564680	2487060
		-47640.4	2844990	3152180	4118140	5027750	6440360	7761590	7307410	6366840	5602640	3878840	2742760
		-47638.7	2754440	3036450	3977070	4781750	6077010	7367960	7470120	6790780	6163070	4255660	3004970
		-47637	2663770	2905660	3811420	4530870	5728070	6930940	7493490	7215470	6807380	4700080	3297230
		-47635.3	2585800	2802790	3641390	4310560	5424840	6473640	7375220	7588910	7513600	5214520	3625050
		-47633.6	2508220	2711050	3492670	4121160	5118600	6036010	7138260	7834910	8235550	5804390	3983360
		-47631.9	2415640	2620160	3347100	3938670	4808540	5664830	6848430	7875130	8907360	6493300	4417360
		-47630.2	2322600	2533780	3199410	3777870	4532990	5339210	6550070	7706560	9494490	7274160	4990730
		-47628.5	2270170	2447880	3085230	3624740	4320390	5035470	6232540	7411310	9937970	8097300	5648280
		-47626.8	2219000	2361980	2989070	3463530	4140390	4734130	5928250	7056970	10050200	8903880	6365830
		-47625.1	2142840	2276080	2894840	3299480	3947830	4469210	5667810	6685140	9703030	9659000	7144590
		-47623.4	2065900	2211090	2785820	3158460	3762710	4245980	5439390	6311320	9017350	10308200	7923230
		-47621.7	2020750	2148330	2674610	3025590	3601210	4036200	5211620	5985550	8210830	10679700	8692940
		-47620	1976590	2070810	2595630	2890690	3439050	3827610	4988570	5671140	7421880	10548800	9489930
		-47618.3	1907430	1991710	2521410	2787380	3274790	3663630	4790200	5356730	6714800	9895980	10064300
		-47616.6	1837500	1934910	2430280	2671090	3124950	3527950	4627370	5080770	6086390	8948640	10057700
		-47614.9	1780060	1880480	2336660	2546190	3020810	3393830	4473140	4872350	5529370	7943270	9383320
		-47613.3	1723010	1826060	2269830	2450210	2915360	3259490	4326850	4677760	5069890	7002730	8342700
		-47611.6	1699080	1771630	2206950	2364450	2805710	3138800	4198400	4484370	4688890	6192640	7274670
		-47609.9	1676170	1721510	2135630	2280880	2698950	3020080	4073550	4291260	4348690	5522600	6356510
		-47608.2	1633600	1671840	2063050	2198080	2601330	2885430	3956790	4184650	4054400	4970670	5578830
		-47606.5	1560430	1622180	2002270	2131430	2505630	2770340	3847100	4098490	3811180	4515940	4930880
		-47604.8	1518200	1572510	1943240	2070490	2416020	2692090	3753260	3985540	3614430	4124260	4388980
		-47603.1	1476950	1526270	1884200	2003650	2323540	2618700	3668400	3866270	3452420	3773320	3936920
		-47601.4	1447890	1480390	1825170	1934740	2221910	2523460	3603690	3771820	3298830	3496950	3561170
		-47599.7	1419200	1459110	1766130	1855740	2127610	2403210	3531330	3683250	3178360	3303980	3274670
		-47598	1390520	1440450	1707100	1805460	2056540	2293920	3427670	3594070	3115730	3139200	3011370
		-47596.3	1361830	1385200	1664970	1757960	1982590	2237660	3300060	3543190	3073070	2975660	2778820
		-47594.6	1337360	1326050	1625340	1707400	1899500	2191950	3204010	3477370	2991530	2826220	2644230
		-47592.9	1313030	1284740	1576030	1658850	1824700	2110280	3130850	3405880	2925110	2712740	2509210
		-47591.2	1273690	1274850	1525280	1611020	1776180	2015600	3037860	3365820	2898830	2645880	2336030
		-47589.5	1233900	1242570	1491440	1561510	1720930	1919810	2953850	3294740	2863830	2606410	2233090
		-47587.8	1221910	1207580	1460100	1511410	1644350	1842860	2889990	3200960	2822550	2557410	2222740
		-47586.1	1210770	1189190	1426600	1469380	1585190	1790490	2822300	3103970	2803140	2520960	2182270
		-47584.4	1184650	1172580	1392780	1430200	1581260	1739900	2731910	3008380	2785810	2517280	2100940
		-47582.7	1158050	1128890	1350510	1401950	1566760	1689120	2618990	2913110	2744630	2515710	2069410
		-47581	1111720	1082330	1306990	1377570	1518740	1649260	2526720	2840280	2699990	2484760	2070330
		-47579.3	1064780	1060380	1292180	1315510	1470780	1610980	2440630	2772740	2638090	2460590	2071420
		-47577.6	1052830	1041040	1281600	1256280	1423030	1561770	2368420	2685570	2558510	2447610	2088590
		-47576	1041960	1002290	1242840	1238420	1370470	1510990	2302900	2593760	2475090	2424210	2105600
		-47574.3	1009840	961485	1199930	1206250	1302680	1449840	2252400	2500350	2397950	2383610	2108690
		-47572.6	977067	945282	1173790	1155820	1247380	1387200	2194850	2445000	2303570	2336230	2081910
		-47570.9	959293	931694	1150130	1129210	1231690	1366000	2121440	2385730	2210900	2277660	2037540
		-47569.2	941982	907649	1126470	1107230	1211200	1350780	2053760	2284920	2123670	2217230	2022810
		-47567.5	924670	882492	1102810	1056620	1175470	1291380	1998940	2163020	2048240	2141700	2005050
		-47565.8	907358	870253	1090600	1013320	1143520	1247480	1940590	2102370	1978450	2053040	1937800
		-47564.1	876923	859387	1080070	1002880	1123580	1237230	1874320	2047940	1898550	1975590	1865610
		-47562.4	846083	866206	1041360	996723	1096900	1180380	1811570	1991410	1813810	1901890	1793210
		-47560.7	827118	845377	998500	972579	1048900	1108910	1756750	1922860	1744580	1834420	1702820
		-47559	838514	806648	983127	958209	1009730	1087390	1705470	1851470	1682750	1764430	1612940
		-47557.3	835835	795877	971808	965451	998546	1064570	1662110	1794700	1620930	1678240	1567210
		-47555.6	802698	781169	950977	962964	980517	1018650	1612490	1741380	1559110	1584560	1491730
		-47553.9	783578	765709	928742	917345	946548	989836	1548840	1700080	1492440	1523400	1408770
		-47552.2	764917	737332	911617	865485	934165	963947	1501670	1623170	1423460	1473850	1375260
		-47550.5	750632	707582	878333	843035	920718	936692	1491500	1548440	1372600	1410610	1341180
		-47548.8	766478	695249	828111	829416	870710	909239	1464180	1476370	1330400	1356670	1257880
		-47547.1	767310	684765	815219	815560	832239	883039	1398380	1443550	1276250	1306010	1194080
		-47545.4	737654	672436	816204	803385	828887	857020	1339640	1420000	1236610	1235710	1159710
		-47543.7	708951	659911	790191	791805	815195	847851	1296760	1371620	1206220	1185920	1105570
		-47542	710304	675069	768831	767619	790075	841110	1260470	1317380	1141910	1164950	1051700
		-47540.4	687815	663637	765682	738981	786662	838923	1238990	1294370	1079180	1116760	1022560
		-47538.7	664565	624463	753222	726494	778741	815532	1217500	1278750	1058630	1041180	993155
		-47537	678188	612206	739022	719708	756540	769408	1196020	1212950	1044520	987200	940888
		-47535.3	662944	601238	725880	700809	734338	742324	1175190	1173760	1005530	950221	888472
		-47533.6	628187	590074	712893	677635	712137	740420	1155850	1162080	966042	908475	823104
		-47531.9	642857	580756	705587	662535	692099	719829	1134160	1116290	930935	875018	787508
		-47530.2	651562	571633	699119	650286	678916	696089	1093060	1068840	874329	843180	761800
		-47528.5	610038	573891	684195	644809	665733	694211	1025650	1061590	841170	797290	736129
		-47526.8	583913	577358	668024	641722	652550	688193	993936	1029770	856805	773093	714193
		-47525.1	588307	566059	666653	630559	636425	659265	1012120	990004	867821	761252	721748
		-47523.4	573621	553194	667461	616547	610983	628555	1000150	970758	844291	736978	714139
		-47521.7	558323	545394	652414	602029	594196	619903	929964	956354	808873	715593	677006
		-47520	570836	538132	635031	587333	604828	613717	871271	922721	787051	698974	651922
		-47518.3	584203	506262	609103	580713	605359	607432	876608	884551	751491	683108	626817
		-47516.6	562569	471781	598830	576943	573905	591582	883496	874223	697406	668486	599858
		-47514.9	539862	481595	608313	569430	549905	574355	839555	870463	672817	639638	573005
		-47513.2	527233	496109	592151	560595	549513	570109	814265	847475	673833	599384	555420
		-47511.5	514914	476169	558447	546377	543290	567732	811261	819950	659145	589824	537835
		-47509.8	511970	452576	562236	514107	530142	554423	787119	803241	631414	586022	520250
		-47508.1	509312	455399	565495	485391	553910	539541	766363	789084	602071	554920	502890
		-47506.4	476341	461024	539630	486860	567277	524922	753203	755698	594269	523652	505390
		-47504.7	472444	442039	523786	490762	538978	510341	740927	717776	596762	514787	507496
		-47503.1	484465	420444	538218	476018	500269	506692	730632	707697	575644	510066	475001
		-47501.4	466944	431765	542002	464450	480679	504615	711798	704184	543243	502266	442658
		-47499.7	463653	446576	526692	456014	463754	514154	687943	698268	533611	489391	423598
		-47498	460824	426933	503782	446568	448707	525365	696674	691786	534857	462948	404933
		-47496.3	448620	403637	508311	436766	439611	503780	693255	685804	519238	426190	420868
		-47494.6	436130	392378	533905	431003	437249	477475	657248	641480	495561	421884	436225
		-47492.9	447078	382394	533797	426664	456209	472409	633394	595297	497182	426235	400918
		-47491.2	458744	372410	501392	422325	463384	470398	640358	589275	510890	400647	365781
		-47489.5	445407	362426	481760	417986	433244	453811	631208	616761	500986	370546	345472
		-47487.8	431306	357364	480474	411112	409840	456991	599056	611550	479801	370518	325625
		-47486.1	422908	352824	481523	403345	407758	460811	586418	565218	472530	375221	346246
		-47484.4	414685	348284	486976	395577	408321	427830	572897	549791	471907	361545	366472
		-47482.7	413963	343744	476163	387810	417261	408739	557395	551845	447672	350354	352100
		-47481	413470	353356	447002	382061	422593	414264	542334	517421	412156	351854	338012
		-47479.3	421727	364467	443700	377025	416502	404201	528264	484747	406803	374276	348831
		-47477.6	430253	350966	449348	371989	411735	369579	514194	493085	415857	389411	359437
		-47475.9	413774	334857	438787	366953	399608	357321	500124	503880	414791	380469	351848
		-47474.2	396533	338747	437014	363473	357306	370597	494226	493886	408891	355661	373508
		-47472.5	380503	344754	436900	360543	346731	372441	506655	482963	392450	337482	359302
		-47470.8	364509	337840	415113	357612	367372	350323	512015	472891	370973	318548	316052
		-47469.1	356017	329557	390138	354681	365355	326883	501526	459200	359616	298372	325934
		-47467.4	347754	302077	393355	352256	351921	340148	490006	444656	353093	278448	335165
		-47465.8	350117	302099	400720	350008	360188	345272	476175	426506	333867	258937	287868
		-47464.1	352804	332939	391918	347760	363823	312028	457042	426739	308574	245458	241196
		-47462.4	347990	337174	380738	345512	352800	299965	440160	432105	312378	241922	248890
		-47460.7	342948	310593	369558	334230	344665	328146	452472	399149	330077	243381	256489
		-47459	335874	330306	358377	319762	345667	326488	445034	388379	334071	253074	255746
		-47457.3	328738	342310	361647	313372	342879	297922	409432	404208	311279	262767	255004
		-47455.6	336604	323409	367041	309829	328099	299011	395892	398425	277555	272460	254262
		-47453.9	344928	313264	372435	298714	313319	304816	415818	386480	263469	274864	253150
		-47452.2	344344	304378	377830	284929	298539	300848	425567	409396	278066	265254	219923
		-47450.5	343488	293646	365811	298069	289114	295474	405386	402059	281501	255645	186995
		-47448.8	342633	282719	351233	320703	296629	277801	389167	372837	266414	246035	180356
		-47447.1	341777	271176	338417	317505	301256	258360	374017	379060	267341	228947	203235
		-47445.4	333430	259568	325859	305199	296747	279920	361260	369102	269499	199536	214033
		-47443.7	324854	272574	306253	292894	292644	285504	355572	353197	267630	184201	195200
		-47442	316279	288185	313806	280588	289826	252867	365733	361734	269134	192064	178563
		-47440.3	307704	266086	336078	279558	289896	251636	373243	356797	272250	196533	191432
		-47438.6	306161	239997	342986	282503	299102	272384	374810	325689	260024	195409	191637
		-47436.9	304833	248368	333486	277369	302351	273670	376376	327953	274214	194286	191713
		-47435.2	296002	260385	321939	269388	286757	275458	377943	323851	282159	193163	180670
		-47433.5	286944	243480	326253	265236	275134	277770	374736	296881	245694	191513	169505
		-47431.8	293123	223515	332898	262434	270297	281905	360830	297838	218637	188997	148183
		-47430.2	299766	238011	312051	275788	250076	286301	346924	306440	224005	186480	156720
		-47428.5	291405	256153	287164	294837	250545	265184	333018	280831	214153	183963	183170
		-47426.8	282588	235871	290474	295877	277207	240402	322500	247163	192423	184337	209097
		-47425.1	281273	211525	297928	290571	265354	232762	319576	245555	210814	189475	189950
		-47423.4	280186	221642	284277	269108	242332	227584	316651	251496	228109	193858	170803
		-47421.7	279099	235403	267526	241950	241769	231063	313727	274468	215919	196999	151655
		-47420	278012	220856	267693	238859	236029	235785	307709	301452	228009	198160	132986
		-47418.3	280813	203315	270346	244251	213921	233673	294758	283552	253672	183991	155395
		-47416.6	283732	200544	268945	249643	198781	194130	288878	255084	244386	162764	177609
		-47414.9	279149	199334	266949	255035	205670	180790	298845	250509	229962	162660	183145
		-47413.2	274337	210325	264953	247298	212559	208415	303066	251561	220772	161927	188280
		-47411.5	242799	222605	262957	234936	219448	199242	294412	263434	206309	160159	158632
		-47409.8	210450	220116	263252	222573	224772	162164	285758	277854	189330	158391	99969.4
		-47408.1	233119	216065	263884	210210	225148	169331	277105	257608	182474	156623	96009.9
		-47406.4	257456	185858	256056	212186	225523	183302	270016	248438	180449	153904	121316
		-47404.7	253894	152887	246985	219214	225899	189299	266435	276258	187493	149620	113886
		-47403	249485	154380	257478	226242	223069	194151	262854	273247	198864	145335	106961
		-47401.3	245077	159515	270844	233269	210105	199003	259273	236782	193363	141050	142927
		-47399.6	240668	163843	267290	222287	200031	203855	261808	233048	179811	136765	149008
		-47397.9	242356	168085	261251	204959	199092	199587	278041	225145	172764	132480	134948
		-47396.2	244228	172328	256116	203791	200500	194011	277771	194891	168821	128950	121040
		-47394.5	231094	176570	251113	208315	209331	199369	240529	201390	164878	126662	120103
		-47392.9	217506	173119	263031	206021	212381	206298	218392	217605	160935	119062	119165
		-47391.2	215046	168856	277432	201327	197163	193861	230090	222999	159734	114783	118228
		-47389.5	212922	177517	271389	204712	187333	178644	237808	225845	159841	135665	117116
		-47387.8	218301	187543	262343	210943	194535	188946	236615	211709	180196	145124	101182
		-47386.1	223908	185664	253298	204213	201737	202908	239032	193576	176464	116298	85598.7
		-47384.4	216853	152985	244253	192917	208940	183037	242462	185061	151571	91053.9	99971.4
		-47382.7	209414	137496	239526	183641	207953	158312	229164	178811	144511	91723.3	114417
		-47381	216982	173391	235433	175077	181086	151814	220959	193802	133611	102331	134457
		-47379.3	225004	194174	231340	152994	153134	147930	230026	213792	116272	110322	105261
		-47377.6	218254	163574	227246	158469	133320	145642	228142	201718	113487	114004	91470.5
		-47375.9	211058	156702	223153	176337	151441	143582	198992	182099	117644	117685	126631
		-47374.2	218868	182429	219060	162240	168206	141522	186820	190086	119270	121367	122532
		-47372.5	227131	192387	214967	147871	170678	139463	189753	204568	139938	123791	89450.9
		-47370.8	215230	200351	210874	153575	185708	135238	191036	186985	157187	124145	112592
		-47369.1	202719	175693	212598	153860	193151	130704	192762	161858	147948	124498	135207
		-47367.4	205214	147591	215175	150233	176617	144397	195477	156372	129051	124852	113355
		-47365.7	208164	162883	217752	149130	164058	160704	196792	155505	130404	121055	91715.2
		-47364	216154	182755	220329	148917	158277	146934	194972	154639	147954	110427	88335.9
		-47362.3	224297	158310	226608	148703	136750	128853	193152	153772	148373	105834	114345
		-47360.6	224936	129188	233430	148490	134755	136290	191331	165557	116774	111180	118388
		-47358.9	225348	132291	212048	148277	169294	147387	195702	180317	94762	123443	92975.4
		-47357.3	222166	138796	186529	148063	192268	146293	213935	175838	106297	147093	84050.5
		-47355.6	218874	145300	184014	147850	177987	143452	224208	166833	129225	148606	124203
		-47353.9	200576	151804	184873	147636	167204	140611	216658	163841	117134	113683	136213
		-47352.2	181825	158001	194193	150748	170713	137769	210988	162263	108597	97791.2	118623
		-47350.5	189727	164165	204755	155030	161663	126269	195373	173912	126804	113225	104738
		-47348.8	198433	135859	196102	148201	157237	113528	154267	169432	132907	118596	90890.5
		-47347.1	192132	103917	184631	153622	167414	100787	141175	146047	125134	107406	80482.6
		-47345.4	185379	107791	173160	172309	175783	88046.1	159471	157762	115350	99737.2	99564.8
		-47343.7	170496	115444	161689	161338	172662	96752.8	162953	160487	115164	97865.2	105187
		-47342	155368	108323	163616	137978	151997	108533	141830	120489	119555	89955.4	61853.4
		-47340.3	165253	99644.5	167507	146588	145183	102084	150703	107519	123946	72108.9	56543.1
		-47338.6	175892	114049	171398	158074	169116	93023	189524	141515	128337	69357.3	80272.1
		-47336.9	187825	130888	175289	134242	163217	119282	210314	150886	115217	91447	53362.4
		-47335.2	199798	132954	177064	118225	124850	150601	196473	133099	93750.2	103473	27004.7
		-47333.5	186757	133462	178530	125126	105097	134523	176032	148820	102663	98938.8	46962.4
		-47331.8	172963	133277	163072	118691	105297	111654	161341	154241	126057	98933.1	66724.9
		-47330.1	186058	133019	145133	105561	116608	113510	159521	122668	121129	106380	70122.8
		-47328.4	199963	132761	157780	109603	146545	118908	157700	121945	102700	107787	73343.7
		-47326.7	188854	132503	174910	119689	166055	98782.8	155880	125058	94396.8	99259.4	61744
		-47325	176992	120242	163834	117517	146867	75002.2	159348	107703	90921.2	86878.6	50513.3
		-47323.3	159502	106714	148624	111029	126614	83808.5	174649	118297	83015	68158.5	70158.6
		-47321.6	141843	107962	157742	131481	127292	97282.3	174024	136524	72997.1	55477.2	89508.4
		-47320	139193	110766	170426	161413	136389	110756	151916	136259	86609.1	52731.6	84157.7
		-47318.3	136994	105875	166185	157839	140062	124230	165764	131648	111484	54263.6	78906.4
		-47316.6	147145	100174	159464	142475	126613	111312	175025	127037	113743	62833.3	81952.7
		-47314.9	157668	109246	157999	135193	115032	94613.9	159685	122427	105224	65363.8	84703.1
		-47313.2	143177	119876	157304	130754	109348	96147.3	174343	132248	96705.8	57958.9	62753.6
		-47311.5	127933	112961	155552	130230	109450	100291	203755	145461	88187.1	60682.5	41326.1
		-47309.8	138193	104197	153644	131084	127816	92584.7	181145	138229	77558.5	80068.2	63431.9
		-47308.1	149219	120058	165841	131937	141126	83181.6	143227	126191	65924.5	85361.8	85241.2
		-47306.4	152741	138514	163179	132791	138480	99302.5	141936	133661	71170	67473.7	82351
		-47304.7	156037	130682	129476	139538	132941	119078	138065	126470	84459.1	48201.5	79449.8
		-47303	148858	120082	125439	148358	118271	117715	135498	105536	83400.4	26652.6	75622.3
		-47301.3	141365	111328	161005	142024	107398	113327	152752	114510	75504.8	27249.7	71794.8
		-47299.6	158888	102769	167795	130358	108509	108939	164756	135829	67609.2	64273.9	67967.2
		-47297.9	177161	83435.9	127314	124955	109621	104551	147867	126206	59713.6	83823	64295.8
		-47296.2	163616	92519.2	137053	137919	110733	104037	137206	99024.2	61524.2	74629.4	73591.2
		-47294.5	149118	106562	174449	140741	109524	104078	129201	88732.4	67959.5	65435.7	82886.6
		-47292.8	149629	91247.3	158266	105665	100991	93179.1	127134	83913.5	74394.7	56242.1	92181.9
		-47291.1	150590	79516.5	132411	81611.9	98244.5	80714.8	134656	79318.3	80830	50949.5	101012
		-47289.4	155304	98042	123275	97767.8	113760	94032.6	163624	75925.9	76319	52072.7	71261
		-47287.7	160130	101209	95316.3	105089	121500	111040	184922	72816	66593.1	53195.9	41927.3
		-47286	149946	102432	81164.9	105302	104700	109814	174900	78125.8	60243.5	54319.1	47170.6
		-47284.4	139312	99960.8	121681	106820	93687.6	105979	134772	85413.2	75759.7	55049	52309.4
		-47282.7	122688	97100.7	135986	108798	100937	97586.7	112312	73455.2	98816.1	55132.2	48804.2
		-47281	105884	90546.6	105487	118858	104181	88541.7	120198	56977.4	87104.3	55215.4	45298.9
		-47279.3	124105	113156	103007	131762	94786.4	90436.7	118033	75282	68171.9	55298.6	41793.6
		-47277.6	143375	115865	121352	125636	88286.2	93896.7	114563	101755	73719.6	53619.9	38486.3
		-47275.9	134499	86599.3	108166	112818	90916.6	86929.6	143591	108982	67181.4	49043.8	51540.8
		-47274.2	124782	70846.9	85617	108083	92280.8	78470.8	155210	111689	50290.1	50509	64296.2
		-47272.5	130075	86396.9	79349.4	106191	89650.4	73658.7	127897	110788	51547.2	61907.5	52354.8
		-47270.8	135817	76889.1	80496.5	104204	87020.1	91248.7	111326	109040	61448.3	66202.6	40548.1
		-47269.1	127173	64417.2	99293.2	102184	84389.7	101712	111689	88045.3	69872.2	58818.6	39854.8
		-47267.4	118100	78420.3	130265	92080.6	84487.8	74240	98872.2	62531.8	77592.5	65531.4	39161.6
		-47265.7	124037	95209	128802	79134.7	93193	69359.7	106158	67993.2	68430.2	95421.1	38468.3
		-47264	130423	88447	113921	88081.8	101898	90337	134787	80726.8	51227.3	101018	37724
		-47262.3	131493	79207.3	131656	104727	110604	84599	133241	80629.1	59573.2	66677.3	32773.6
		-47260.6	132404	77356.3	136436	105204	116294	74593.3	124269	96766.1	80086.1	50461.9	28003.4
		-47258.9	133315	76282.4	121669	99997.1	112473	65955.3	134101	119827	76962.6	64044.4	38050.6
		-47257.2	134226	72591.7	116063	103295	108653	57512.8	136685	111375	62583	71002.6	47741
		-47255.5	142017	68625.8	112159	109583	104833	64341.9	123063	84565.3	60444.1	67071.4	28105.5
		-47253.8	150014	64659.9	111958	100040	106381	73354.2	112982	74462.1	64133.9	63140.2	8891.01
		-47252.1	132991	60694	112300	68763.9	124860	62764.1	110818	67623.6	67823.7	59209	24249.9
		-47250.4	115221	70052.8	112641	55550.9	133689	49371.7	114262	60491	71513.5	53893.1	39371.7
		-47248.7	107146	80812.9	112982	83021.8	112087	74671.9	130242	86640.9	71140.6	46301	35046.2
		-47247.1	99361.1	91572.9	125931	105691	98083.5	83620.7	139139	120602	68833.2	44751.5	31142.5
		-47245.4	126603	102333	140724	90340.7	108045	61632.9	132201	111255	66525.9	53134	61811.4
		-47243.7	154891	85846.5	127304	79760.6	112217	57552.8	122864	91745.1	64218.5	47448.2	92001.6
		-47242	131732	66495.4	109756	91021.1	98129.3	71644.6	108168	91483.1	67820.8	18640.1	82989.4
		-47240.3	107037	61922.2	116015	88764.3	91114.3	51415.2	100555	95737.9	74236.5	3932	74218.6
		-47238.6	107363	58902.6	125755	79759.1	106399	35547.5	108776	76934.6	63767.5	12397.6	84840.8
		-47236.9	108435	68736.9	138669	80859.4	115894	57519.5	113529	52720.7	45260.1	22625.8	65592.9
		-47235.2	105128	79922.2	135119	85511.4	107130	78961.8	110530	47755.6	49389.2	35750.7	27551.2
		-47233.5	101691	83718.5	110389	82078.8	98848.3	55817.1	111073	47307	64294.5	42077	39161.6
		-47231.8	113266	86738.1	116783	75805.1	92088.5	51493.7	119533	57084.3	62314.4	37230.5	72015.9
		-47230.1	125289	85293.4	129186	70457.6	85328.6	94519.8	122901	69260.8	52296.4	43998.7	74909
		-47228.4	139408	83379.5	107884	65435.8	78568.7	114393	114889	89056.9	52620.9	57766.3	50948
		-47226.7	153590	81465.7	90097.4	76583.4	73347.2	86297.2	111747	110640	57868.4	49405.6	27146
		-47225	122733	79551.8	107407	93413.1	72975.4	53317	112406	114629	63115.9	61495.2	16307.9
		-47223.3	90534.8	72096	112737	100979	72603.5	64300.1	92139.3	82406.9	68363.4	96310.3	5761.59
		-47221.6	88988.1	64057.8	81732.8	105289	72231.7	69054.4	74663.2	60705.7	56038.8	79020	18982.1
		-47219.9	88354	99124.8	72893	113642	74092.1	50141.7	96233.3	75320.8	35350.6	40390.4	32142
		-47218.2	112742	109162	101876	91075.8	82989.2	54091	127210	75203.6	45057.9	44054.3	39999
		-47216.5	137874	76991.6	115704	61830.9	91886.2	61751.9	133170	50615.6	69231.4	55717.3	18099.9
		-47214.8	112650	70271.9	109664	66572.5	100783	45020.6	118608	53596.3	76729.4	47891.3	-13377.1
		-47213.1	85927.1	91288.9	97446	71559.5	106512	24805.9	110245	64101.8	76291.3	40820.8	4796.12
		-47211.4	94235.5	85334.4	84686.6	56470.2	102258	37418.4	115736	67789.5	65721.1	34991.6	44210
		-47209.8	103586	76814.3	99086.1	57934.4	95106.7	54718.6	120636	69878.2	50329.1	41628.9	53812.7
		-47208.1	92918.4	97909.8	117455	67209.9	78827.4	64495.7	117131	71967	39000.5	68747	48735.4
		-47206.4	81655.6	87007.9	116468	75474.8	69246.2	73198.8	93365	74055.7	29605.7	69672.1	43635.2
		-47204.7	95415.5	72420.2	112653	83384.6	80773.6	63664	73877	69326.4	30343.2	27567.4	36683.2
		-47203	109919	91702.6	103547	84935.4	86507.8	51525.3	90536.6	62998.3	35902.2	12916	29898.8
		-47201.3	108197	84981.6	76736.8	84252.6	73986.2	38018.9	110128	56670.2	43361.1	43362.1	36694.6
		-47199.6	105993	58529.8	60680.5	83569.7	68724.3	24317.1	111673	50342.1	51724	51643.7	43490.4
		-47197.9	118803	59892.4	80418.5	82886.9	86338.3	27485.7	108271	52398.9	49954.2	23516.7	50286.2
		-47196.2	132058	65195.2	101929	72096.8	94296.2	33062.5	100293	56421.7	43363.2	8361.49	56944.6
		-47194.5	117944	41025.7	106045	57756.8	71828.6	57561.6	82089.5	60444.4	40835.9	14513.1	52492.2
		-47192.8	103018	27301.8	114521	59588.4	57689.7	62875.4	70973.6	64467.2	40242	20664.7	47894.6
		-47191.1	95598.7	64267.5	107065	67099.8	69792.4	39075.3	75688.5	63676.9	39648.1	26816.4	31569.1
		-47189.4	88402.2	86081.1	67505.1	62503.4	76101.1	55339	80154.2	61758.4	39054.3	29299.8	15182.5
		-47187.7	93717.7	76201	57480.7	53654.7	64154.9	76709.6	84063.4	59839.8	27693.8	25758.6	-5530.32
		-47186	99404.4	68145.6	76741.3	49859.8	56780.8	54144.1	87086.6	57921.3	11211.4	15416.1	23305.3
		-47184.3	105091	60607.2	65693.4	64011.8	63810.7	40379.4	88131.1	63423	11618	-6096.37	65352.9
		-47182.6	110778	70081.8	50758.1	87380.9	71202.8	50648.8	89913.8	70663.9	20058.8	-6952.6	77192
		-47180.9	103796	81341.6	69841.1	79647.5	79735.8	41726.6	79169.5	77904.9	26447.8	14022.7	42226.9
		-47179.2	96438.5	77820.6	82735.6	52469.6	77584.6	29620.5	47692.8	85145.8	31860.8	6827.59	7852.08
		-47177.5	104096	72749	77072.3	54797.5	47572.3	29826.1	54797	89980.1	27140.1	10164.7	21004.3
		-47175.8	112198	57207.4	89043.5	67598.7	49456.5	31788.2	93652.9	94250.4	17599.2	46350.9	34087.4
		-47174.2	97211.1	40567.6	103951	63916.5	82723.1	39906.1	118538	81273.1	16503.2	47079.5	41615.5
		-47172.5	81539.8	36861.3	84463.8	65674.5	74637.6	48902.2	104971	64253.8	19423.9	15652.7	48959.3
		-47170.8	90893.7	34511.5	59955.6	71336.6	62884.1	32362.4	76233.8	39914.2	39234.5	20821.6	41489.8
		-47169.1	100989	59106.7	63668.3	67058.9	84377.6	12180.2	54733.3	45948.4	67078.4	42273.1	34113.5
		-47167.4	97320.2	56965.2	71500.8	59291.3	84012.3	29276.3	63569.6	71535.5	52591.1	25253.5	34220.9
		-47165.7	93243.9	35094.3	72013.4	51523.8	55592.5	51689.2	92987.4	80688.5	17971.2	15792	34305.2
		-47164	104183	41042.5	71457.6	43756.3	59587.8	41269.5	90583.3	80115.5	13754.3	18740.4	32537.9
		-47162.3	115566	49013	70901.7	56690.1	77851.5	26167.5	79663.5	78320.8	23996.2	24438.6	31024.7
		-47160.6	118426	27307.1	70345.9	76891.4	83566.3	34094.1	85072.2	75322.6	38038.4	34651.5	49509.3
		-47158.9	121032	36992.2	73317.7	70136.3	87032	45304.6	74529.4	72042.5	53888	44864.3	38083.5
		-47157.2	108624	79857	76804.5	53918.4	83415.2	45570.7	42552	53770.1	59603	55077.2	4561.44
		-47155.5	95770.5	85017	80291.2	48820.1	76900.2	44276.2	53604.4	31985.4	60498.7	58487	30557.9
		-47153.8	91676.7	56335.6	83777.9	47625.1	61259	45774.9	82957.9	22234.8	48514.7	50728.6	76786.6
		-47152.1	87841.9	52271.5	102743	46430.1	46765.1	47671.8	85700.7	47394.5	30406.5	42970.2	24752
		-47150.4	99023.1	51112.5	123967	45235.1	35883.5	49568.7	64371.8	68839.6	35946.4	35211.7	12341.1
		-47148.7	110648	33785.6	105678	47072.8	34663.6	51465.6	47806.6	55562	52730.6	33563.7	58522.6
		-47147	100453	44328.6	81624.9	49974.9	63863.7	67043.6	56056.4	34767.5	49878.1	41946.1	51873.4
		-47145.3	89613	57970.1	70271.8	52877.1	81423.1	84571.7	88870.9	46065.1	37689.1	40249.3	16249.4
		-47143.6	103800	42046.7	60771.7	55779.2	62333.5	76561.7	91676.8	62748	35635.3	22007.6	32467.5
		-47141.9	118727	39347.5	68205.6	63904.5	52906.3	64911.5	77600.2	46839.4	38400.3	12963.5	48208.7
		-47140.2	108313	38358.7	78110	73862.9	73898.2	59018.9	96497.1	23414.6	35516.8	19016.3	26289
		-47138.5	97150.6	33674.3	81399.4	56862.8	86314.4	53946.9	97962.1	32082.7	29948	25069.2	34062.5
		-47136.9	90994.1	28602.6	83723.9	30402	71733.9	48874.9	60519	49871.2	24379.3	31122	46646.6
		-47135.2	115019	53712.4	86048.4	38461.1	61139.6	43802.9	45018.7	35942.2	18810.5	32449.8	290.386
		-47133.5	134846	52418.4	88372.9	58633.9	57294.7	43291.4	78493	34556.3	31190.4	26022.5	-20944
		-47131.8	104467	20309.1	80995.3	70719	36829.7	43429.8	95420.7	37867.3	52102.5	19595.3	16601.9
		-47130.1	72611	34573.2	72202.7	79966.1	33094.2	33991	75419.7	34809.7	49364.2	13168.1	17119.4
		-47128.4	90811.6	66626	71877.4	62422.1	65860.2	23187.5	69897.4	30260.9	35383.9	11655.2	17717.9
		-47126.7	109863	70434.9	72787	35477.5	87029.1	8771.16	96687.3	44968.7	43351.7	18207.2	24748
		-47125	98861.9	66219.5	85868.6	35492.9	69039.4	15731.4	111657	64185	61752	18710.6	31778.1
		-47123.3	91980.8	61488.1	100725	44967.6	48483.7	27178.5	100251	47896.6	38340.6	9288.2	38808.2
		-47121.6	85247.3	53368.8	87356.4	63372.9	44003.6	16928.9	93645.8	23295.9	15328.6	5032.42	45332.7
		-47119.9	82889	44894.7	69872.2	84911.5	38478.8	3789.03	97756.4	30790.4	27715	9254.84	11744.4
		-47118.2	80659.6	36420.6	74968.4	68705.1	58815.3	12573.4	94774.7	65055.6	52346.1	13477.3	-21221.1
		-47116.5	78430.1	27946.5	83356.8	39256.7	91506.2	27212.4	75967.3	86339.1	53325.4	17699.7	-4817.52
		-47114.8	76200.8	38298.6	52228.9	37274.9	84797.9	-1542.91	63587.6	71432.9	43064.1	24064.5	11462.4
		-47113.1	69904.1	50621.7	15340.3	44928.6	74764.4	-12475.5	65549.6	47810.2	44787.2	33944.5	17945.7
		-47111.4	63487.6	48160.8	26965.4	36405.5	85698.9	23802.9	67068.4	43163.5	31932.3	37775.3	24452.4
		-47109.7	72088.9	44152.3	45662.4	22207.7	93588.4	66316.5	67598.1	54057.4	18312.7	31680.9	32810.5
		-47108	81132.3	33983.9	55891.4	27831	64616.9	35855.1	69203.7	67533.6	29181.9	22291.9	40606.5
		-47106.3	90723.3	23170.7	64886.2	40407	46104.7	1615.62	66116.7	62955.3	43560.7	7497.87	4346.61
		-47104.6	100330	27141.7	56239.2	55679.2	61688.9	41293.8	46318.2	54151.7	34755.2	2786.5	-1433.65
		-47102.9	94919.4	32659.9	45021	55719.8	58116.6	62172	38728.5	52570	28987.3	14616.6	59915.5
		-47101.3	89066.6	34482.1	50739.1	47221.5	21309.4	35108.1	67886.3	52678.2	29240.4	22539.5	61509
		-47099.6	79615.7	35917.4	58925.3	64680.9	6367.96	12557.4	101324	52786.6	11898.5	24052.7	22789.2
		-47097.9	70058.9	37352.8	74477.2	75419.3	32274	35323.2	102534	52894.9	-13803.5	25565.9	14307.2
		-47096.2	68011.3	38788.2	91102.3	53520.9	66065.6	49270.7	67149.8	51197.6	-2334.95	27079.1	54574.2
		-47094.5	66184.5	33447.3	98200.6	47991.9	75929.1	39182	47339.1	49078	26794	30546	94022.7
		-47092.8	65159.5	27397.4	103911	67698	67924.5	27345.2	62267.1	46958.3	39660.6	37217.6	68987.7
		-47091.1	64158	45988.9	95330.5	66114.1	59584.7	15703.2	70101	44838.6	44801	37838.9	44140.8
		-47089.4	63156.5	67158.2	67731.2	55074.6	50190.6	20937.7	62111	44662.4	33045.2	28536.1	34103.3
		-47087.7	62155.1	62145.7	42957.3	47574	43697.1	28574.3	61806.7	44940.9	13262.4	28435	24174.7
		-47086	80396.4	54394.6	52828.6	41314.5	46327.5	32390.7	78644.6	35589.7	9267.3	43426.7	22807.8
		-47084.3	99202.9	46643.5	76103.2	43144.2	50710.4	35663.5	83657.9	23985.6	12772.1	52367.7	21676.4
		-47082.6	82965.3	38892.5	66736.8	47810.4	60605.5	38936.3	62299.2	21610.1	31906.4	51384.9	38679.3
		-47080.9	65698.7	36377.9	48201.8	46451.7	64698.9	42209	53970.8	21393.5	58465.2	38347.8	26276.4
		-47079.2	73385.7	34410.8	45987.5	42980.5	50545.1	26780.1	74702.9	21176.9	64325.1	5540.8	30910.8
		-47077.5	81805.1	32443.8	46416.6	55688.2	40198.8	8690.23	83609.8	20960.3	40076.4	-13147.2	64769.9
		-47075.8	56431.3	30476.8	63809.1	74068.5	41827.1	16144.4	66145.3	31477.3	27740.5	-8680.39	67021.9
		-47074.1	60104.5	33284.3	86844.1	68011.6	43455.5	27232.8	56145.7	44504.8	25637.6	1081.18	10550.2
		-47072.4	97513.7	36591	76466	53387	45083.8	24494.2	62792.8	41481.9	13541.4	19525.7	-5087.72
		-47070.7	105848	39897.7	57030.4	54941.8	46893.4	19788.5	69439.9	34705.1	-3301.23	31918.8	38319.7
		-47069	66990.9	43204.4	53932.4	62168.7	49273.3	15082.9	76087	23313.8	10272.2	34388.9	66162
		-47067.3	76841.3	38810.1	58593.9	65350.8	49114.4	10377.2	79888.4	10843.3	38291.3	39947.6	34861.2
		-47065.6	94813.6	33610.9	64026.1	67114.8	40972.8	4531.2	77344.5	20843.9	49834.8	50571.3	11413.4
		-47064	82941.6	28411.6	69281.9	68878.9	35339.8	-1477.06	76131	36099.4	53553.8	55143.3	46748.8
		-47062.3	73318.3	23212.3	74512	70642.9	43397.5	25358.6	70788	46677.5	47133.8	49792.5	46535.9
		-47060.6	93826.4	33723.4	79742.1	62294.5	67524.8	56865.3	51619	56161.9	35898.9	43306.9	17207.3
		-47058.9	84236	45876.3	84972.2	50401.3	73203.4	33460.4	51092.7	49595.1	20703.4	34960.9	26981.1
		-47057.2	73738.2	33385.2	71190.4	54688.4	46380.5	2246.83	74669.5	39275.2	3627.14	20562.9	36541.5
		-47055.5	80138	18319	54641.1	64646.8	37905	18475.5	67242.6	44806.1	16968.8	-3757.65	29443
		-47053.8	87032.5	19887.7	66323.2	61079.3	46586.7	41450.2	44473.5	54042.9	44754.2	-14632.2	22581.9
		-47052.1	66468.2	23194.4	82114.6	52771.2	51847.4	30211.2	58043.8	53648.8	53950.7	-3462.57	34230.4
		-47050.4	45100.1	24652.7	68615.4	44463.1	52891.3	14107.8	70726.9	51003.1	54320.6	7707.09	45498.8
		-47048.7	38752.4	25918	50853.3	36154.9	40678.9	16251.8	81432.4	49410.7	44551	18876.7	27152.2
		-47047	62885.1	57604.2	50030.4	24138.7	34270.7	20990.1	87480.4	48064.7	29967	27524.5	9249.31
